# Supplementary material for: Rapid whole cell imaging reveals a calcium-APPL1-dynein nexus that regulates cohort trafficking of stimulated EGF receptors
Source: Commun Biol. 2021 Feb 17;4:224. doi: 10.1038/s42003-021-01740-y (PMC7889693; doi:10.1038/s42003-021-01740-y)
Supplement: Supplementary file 4 — Supplementary Data 1 [file 42003_2021_1740_MOESM4_ESM.xlsx]

## Sheet: Sheet1
Fig. 1d fraction of cargo tracks with time (seconds) following EGF addition to HeLa cells transfected with APPL1 EGFP. Graphs show all the EGF tracks and the fraction of EGF tracks positive for APPL1. Error bars indicate standard deviation (n = 13 cells).
time (s)	only EGF mean	SD	EGF+APPL1	SD
30.4	1	0	0.564	0.32743
60.8	1.081	0.3845	0.846	0.32345
91.2	1.01	0.29457	0.7564	0.2157
121.6	0.85	0.20165	0.7843	0.24423
152	0.74	0.2117	0.6571	0.20154
182.4	0.62	0.198	0.5879	0.2157
212.8	0.58	0.15687	0.5467	0.1749
243.2	0.548	0.14687	0.45687	0.1894
273.6	0.52	0.1461	0.51357	0.1987
304	0.501	0.12365	0.46537	0.1574
334.4	0.4915	0.16874	0.4683	0.1546
364.8	0.46499	0.123	0.44121	0.165
395.2	0.46525	0.1015	0.42135	0.1587
425.6	0.45535	0.10327	0.4243	0.1057
456	0.42501	0.1127	0.41327	0.1687
486.4	0.41088	0.1212	0.40352	0.09
516.8	0.40013	0.09899	0.40015	0.08987
547.2	0.38514	0.09153	0.3854	0.08756
577.6	0.37625	0.09531	0.3745	0.09887
608	0.36466	0.09531	0.36465	0.08754
638.4	0.34253	0.08521	0.34568	0.06998
668.8	0.36202	0.0754	0.3626	0.06659
699.2	0.36014	0.07514	0.35678	0.05324
729.6	0.36547	0.06587	0.35466	0.05124
Fig. 1e	Percentages of APPL1 tracks categorized as constrained (green), diffusive (teal) and directed (magenta) motions as a function of time by MSD analysis in a single cell. In addition, the blue trace shows the subset of APPL1 tracks positive for EGF that displayed directed motion, demonstrating that most APPL1 tracks with directed motions were also positive for the EGF. Error bars correspond to the s…
time (min)	APPL1 constrained	SD	APPL1 diffusive	SD	APPL1 directed	SD	APPL1+EGF	SD
1	31	5.1	42	7.7	27	6.1	--	--
2	34	5.8	40	7.4	26	5.9	--	--
3	29	6.5	38	7.9	33	5.4	--	--
4	37	8.1	41	8.9	22	4.4	7	3
5	29	7	36	8.1	35	5.2	15	8
6	21	5.5	41	7.4	38	5.8	37	14
7	15	6.7	38	6.7	47	6.3	43	13
8	23	8.7	32	5.4	45	6.1	38	16
9	16	6.2	38	5.1	46	6.7	40	12
10	27	8.1	32	4.9	41	5.4	36	14
11	31	4.9	30	4.1	39	4.2	33	11
12	29	4.3	41	3.8	30	3.4	24	8
13	33	3.8	40	4.8	27	3.6	21	6
14	32	4.1	39	4.3	29	3.3	23	7
15	30	5	39	4.1	31	3.4	25	9
Fig. 1f	Percentage of APPL1 tracks undergoing constrained (green), diffusive (teal), directed (magenta) motions and directed motions of EGF bearing APPL1 endosomes (blue) that were grouped in time as pre-cargo addition, 0-5 mins and 5-15 mins post addition based on example data presented in (e). Error bars correspond to the standard deviation where applicable (n = 9 cells)
Pre-EGF					0-5 min EGF					> 5 min
APPL1 constrained	APPL1 diffusive	APPL1 directed			APPL1 constrained	APPL1 diffusive	APPL1 directed	APPL1+EGF directed		APPL1 constrained	APPL1 diffusive	APPL1 directed	APPL1+EGF directed
33.67	39.8706	34.6768			27.7052	34.4151	44.3396	40.4162		32.7327	36.4724	32.6442	38.3402
31.38	38.2408	23.6819			26.3436	29.2459	47.6794	13.5634		33.2366	46.2188	29.9269	16.1843
23.15	36.7244	27.0442			11.2865	32.6915	39.2141	23.6452		27.8427	30.6339	26.348	20.3479
30.79	39.8173	34.6848			19.8039	35.3416	39.4301	13.9266		32.1694	29.1766	35.4309	21.7464
36.04	37.2368	36.33			10.7215	36.839	46.8826	28.2167		29.0506	45.0776	35.8216	29.2399
37.89	36.8583	24.202			31.6725	34.7859	48.6397	31.5414		32.6218	29.7337	31.6181	24.9364
35.27	40.7872	26.2009			17.6867	35.1321	43.1656	37.6488		31.2131	46.811	34.5046	21.6986
34.54	39.0095	22.28			19.7006	38.5536	48.2722	12.2964		30.0411	32.8201	25.5671	32.2926
31.98	41.1123	26.62			18.2773	30.9953	50.3978	32.4612		32.2407	44.9716	29.3958	23.0704
Fig. 1g	Graph of the fraction of cargo tracks with time (seconds) following transferrin addition to HeLa cells transfected with APPL1 EGFP. Graphs show all the transferrin tracks and the fraction of transferrin tracks positive for APPL1. Error bars indicate standard deviation (n = 8 cells)
time (s)	onlyTF mean	SD	TF+APPL1	SD
30.4	0.023	0.00424	1	0
60.8	0.04566	0.01346	0.9156	0.34567
91.2	0.14066	0.053	0.978	0.30157
121.6	0.1658	0.08247	0.945	0.24657
152	0.19054	0.1024	0.9024	0.21563
182.4	0.20126	0.10877	0.745	0.18765
212.8	0.21244	0.15699	0.6568	0.15699
243.2	0.23193	0.16657	0.5423	0.16657
273.6	0.21417	0.14657	0.47357	0.14657
304	0.20156	0.14567	0.432	0.14567
334.4	0.22568	0.14667	0.4135	0.14667
364.8	0.21757	0.14567	0.35768	0.14567
395.2	0.19666	0.13687	0.34538	0.13687
425.6	0.2456	0.13224	0.33247	0.13224
456	0.23899	0.1157	0.32895	0.1157
486.4	0.23255	0.1027	0.33548	0.1027
516.8	0.24987	0.09457	0.34216	0.09457
547.2	0.2235	0.07545	0.3398	0.07545
577.6	0.24897	0.06557	0.3287	0.06557
608	0.254	0.05845	0.31688	0.05845
638.4	0.2987	0.05144	0.32659	0.05144
668.8	0.2334	0.04127	0.31457	0.04127
699.2	0.23484	0.04567	0.30857	0.04567
729.6	0.23365	0.03999	0.32987	0.03999
Fig. 1h	Percentages of APPL1 tracks categorized as constrained (yellow), diffusive (green) and directed (magenta) motions as a function of time by MSD analysis in a single cell. In addition, the graphs show the subset of APPL1 tracks positive for transferrin that display directed motion (grey), demonstrating that only a subset of APPL1 tracks showed the presence of transferrin in the initial time points …
time (min)	APPL1 constrained	SD	APPL1 diffusive	SD	APPL1 directed	SD	APPL1+TF	SD
1	28	5.1	33	5.7	39	6.1	--	--
2	30	4.8	30	6.4	40	5.9	--	--
3	29	5.7	34	6.9	37	6.4	--	--
4	33	6.1	32	6.9	35	6.1	7	4
5	29	4.7	36	7.1	35	6.2	5	3
6	32	5.3	31	7.4	37	5.8	9	4.3
7	31.5	5.7	34	6.7	34.5	6.6	11	5
8	34	6.7	32	7.4	34	6.4	10	5.7
9	30	6.2	35	6.1	35	5.7	15	6.7
10	27	6.1	32	5.9	38.5	5.6	17	5.9
11	29.4	5.9	30	6.1	36.6	6.2	23	9
12	31	5.3	31	6.8	38	6.4	24	13
13	33	5.8	36	6.8	31	6.6	21	12
14	32	6.1	39	7.3	33	6.3	23	11
15	30	5.54	35	7.1	35	6.4	25	15
Fig. 1i	Percentages of APPL1 tracks undergoing constrained (yellow), diffusive (green), directed (magenta) motions and directed motions of transferrin bearing APPL1 endosomes (grey) that are grouped in time as pre-cargo addition, 0-5 mins and 5-15 mins post addition based on example data presented in (e) Error bars correspond to the standard deviation where applicable (n = 7 cells)
Pre-TF					0-5 min TF					> 5 min
APPL1 constrained	APPL1 diffusive	APPL1 directed			APPL1 constrained	APPL1 diffusive	APPL1 directed	APPL1+TF directed		APPL1 constrained	APPL1 diffusive	APPL1 directed	APPL1+TF directed
33.67	39.8706	34.6768			27.7052	34.4151	44.3396	40.4162		32.7327	36.4724	32.6442	38.3402
31.38	38.2408	23.6819			26.3436	29.2459	47.6794	13.5634		33.2366	46.2188	29.9269	16.1843
23.15	36.7244	27.0442			11.2865	32.6915	39.2141	23.6452		27.8427	30.6339	26.348	20.3479
30.79	39.8173	34.6848			19.8039	35.3416	39.4301	13.9266		32.1694	29.1766	35.4309	21.7464
36.04	37.2368	36.33			10.7215	36.839	46.8826	28.2167		29.0506	45.0776	35.8216	29.2399
37.89	36.8583	24.202			31.6725	34.7859	48.6397	31.5414		32.6218	29.7337	31.6181	24.9364
35.27	40.7872	26.2009			17.6867	35.1321	43.1656	37.6488		31.2131	46.811	34.5046	21.6986
34.54	39.0095	22.28			19.7006	38.5536	48.2722	12.2964		30.0411	32.8201	25.5671	32.2926
31.98	41.1123	26.62			18.2773	30.9953	50.3978	32.4612		32.2407	44.9716	29.3958	23.0704
Fig 1l Distance of EGF puncta from cell centroid following APPL1 siRNA treatment
Distance from centroid (um)
Control				APPL1 SiRNA
	10 min		20 min		10 min		20 min
	5.62839		20.8919		12.3942		13.8553
	0.610468		6.1393		16.0482		15.4565
	12.2119		6.54627		9.09722		23.414
	2.13713		9.78537		19.1981		9.76465
	6.05646		7.60046		19.6446		11.0964
	9.70352		19.4068		22.0162		19.1244
	4.75835		8.25162		15.3628		12.3956
	5.73124		3.955		30.7976		11.4521
	4.36788		6.81652		22.3086		9.71503
	10.6125		2.26791		14.8013		19.1806
	9.75707		3.74812		14.8948		8.96513
	10.0938		6.70364		21.6389		12.3118
	15.3565		1.66392		22.9467		14.5877
	12.2112		3.50704		10.0166		10.1705
	8.91966		2.30541		27.081		19.1412
	11.0014		5.97784		15.916		16.0015
	14.5558		5.72264		14.3505		12.2001
	13.0381		11.2777		33.3454		17.2578
	17.0043		8.54435		18.3763		17.0748
	8.76051		7.89021		10.2021		15.3804
	18.2626		7.84805		28.8826		24.4931
	21.3395		5.53674		12.3226		19.5008
	23.717		6.49442		15.3098		27.1354
	21.6779		6.80147		23.469		17.2897
	15.5168		3.49807		24.0901		17.0276
	28.0178		4.1226		13.6736		28.3767
	18.7068		10.2444		16.4106		14.0057
	19.6124		9.32357		17.3169		18.2918
	17.2697		10.379		25.2717		17.5743
	9.07841		17.1201		21.1824		16.6684
	16.5698		8.94756		32.6781		13.4034
	8.66287		3.89396		28.6129		16.6002
	6.70595		12.6524		13.5489		8.98633
	2.66274		5.6234		25.0257		12.0623
	6.79513		3.85665		22.3597		26.7674
	1.74521		14.3543		17.9722		9.16878
	2.48185		10.4053		16.5342		12.8612
	7.38824		14.1803		25.4485		11.2972
	4.62774		5.37454		17.7865		10.5627
	5.94867		5.14183		19.5584		20.3444
	6.8183		5.38992		27.9722		0.798764
	2.58305		10.1923		19.4598		24.5616
	4.20224		7.13239		20.3414		4.80967
	4.8693		3.52811		27.277		8.89027
	5.9239		10.0933		26.7101		2.38791
	3.3063		8.5605		33.5285		8.12702
	4.25369		5.43646		34.2658		23.2881
	6.71439		1.816		18.0652		15.0185
	13.4675		8.02055		27.2549		6.72647
	12.0312		2.47611		21.0607		13.9384
	12.0013		5.70109		30.7279		2.41288
	16.1177		2.98438		21.3536		10.2942
	9.15602		7.14358		25.8956		7.20177
	8.42672		3.525		32.5757		24.4372
	9.89001		7.7996		32.3815		4.85704
	6.63559		8.87937		28.3016		6.4684
	10.1059		8.14781		26.4001		16.028
	6.4489		12.1691		28.9667		3.08604
	6.8071		9.42108		27.3944		2.72122
	9.59517		9.49488		23.7294		5.62893
	8.31579		12.8359		29.2771		6.86255
	9.67351		12.2368		34.3572		2.85074
	7.07239		5.37448		33.3576		14.9629
	10.3444		10.2406		34.6892		5.04558
	9.41701		7.91172		35.3106		20.6929
	8.65666		16.1796		26.2546		7.14684
	8.13788		8.46805		24.589		9.91949
	9.63702		6.55096		31.9374		6.30779
	11.154		4.82274		29.8185		13.4938
	15.901		8.32713		33.7102		21.425
	14.5125		5.84133		25.565		10.9062
	14.0052		6.78402		23.6503		8.17271
	23.2626		6.7078		25.2925		16.959
	15.222		8.30524		29.277		11.6329
	13.3897		4.21002		30.032		23.5188
	21.2788		4.56649		32.9707		13.4445
	20.0718		2.18729		25.3974		27.9586
	18.6996		3.3185		30.6912		24.4987
	10.2253		1.82776		31.3615		9.43899
	13.1106		1.39478		25.1094		23.1497
	20.6622		6.32505		28.2757		9.77947
	17.3993		3.0751		31.4034		21.9605
	13.0056		4.44125		27.3224		23.6136
	8.04946		4.91244		31.626		22.9588
	8.84041		11.1953		26.8745		9.98405
	7.41578		5.53045		27.8913		16.4505
	6.33557		14.1978		26.5968		10.6414
	5.91695		12.6989		25.7466		11.0397
	9.46924		14.4954		30.8691		6.41113
	13.426		14.8197		25.7186		17.2673
	13.8689		8.21146		33.0848		5.74713
	10.4385		13.2252		26.5301		7.46963
	11.7848		12.9846		29.1124		4.84688
	9.62524		6.75463		27.426		12.1381
	4.99234		12.4947		28.5843		11.5693
	2.82036		7.77886		28.9656		9.88076
	4.3028		13.7072		32.9069		7.05302
	2.83059		8.29647		28.299		16.4688
	5.55494		10.108		26.6183		20.6853
	8.36436		21.4119		28.9498		6.61803
	12.8086		19.7903		26.9388		11.4882
	4.82657		19.5779		30.3181		11.007
	16.789		16.7474		27.0939		3.98177
	10.0922		18.2706		27.8347		6.44681
	8.21786		11.6978		25.4798		1.12395
	6.24385		17.0814		31.0571		2.87271
	6.06239		11.4955		25.7348		0.528233
	6.0094		15.1824		25.5214		5.55887
	7.41503		9.27108		25.6974		11.8432
	15.3591		7.76807		31.8302		5.03595
	24.2319		3.05546		32.769		9.64033
	22.5939		9.46552		28.9534		25.8956
	19.7183		13.4962		33.7532		7.16704
	23.2658		5.9712		29.8723		8.83319
	14.9071		10.0221		27.9543		15.455
	10.2612		7.23284		28.3358		8.38094
	9.40605		1.90198		26.6864		9.80527
	5.10348		8.56259		31.0819		11.7073
	8.802		9.75034		26.5374		8.20659
	6.42374		4.8018		33.2323		5.52212
	18.1066		1.50693		27.3254		23.1616
	7.15202		5.5617		30.3581		10.5213
	6.0386		3.66245		28.0167		6.49055
	22.0255		6.43101		31.5653		4.46729
	13.2273		2.35741		33.9814		18.6402
	12.4162		5.25309		29.2283		10.6915
	10.3369		5.54651		30.2955		11.7618
	6.25623		5.03509		30.1846		10.1082
	9.5605		2.99618		32.0125		4.83361
	6.19372		2.6772		30.1319		4.36303
	10.8192		5.44395		35.122		15.1391
	4.73447		3.58958		29.2146		5.90435
	3.45221		4.32306		31.3133		3.01016
	5.74138		4.7105		29.736		1.32906
	5.35511		6.951		32.3289		2.58861
	4.78124		10.1187		35.6993		13.4194
	6.18691		5.63209		34.7352		14.2472
	3.5972		4.82908		33.3385		12.5904
	4.45163		10.5565		32.8166		5.14639
	5.0478		6.6688		37.9512		6.87087
	2.63807		5.8018		41.4786		7.79098
	7.72426		7.30368		45.4022		10.363
	5.0776		8.3153		27.0996		12.5551
	8.18961		7.57496		37.4778		8.19648
	6.95517		8.54117		25.7093		9.62217
	12.2365		8.85622		25.6918		14.79
	13.3331		9.35806		26.1118		9.57917
	10.7027		8.92262		25.4702		12.3276
	16.2807		12.4212		32.1465		13.3586
	21.9245		9.98765		25.5583		10.2787
	21.36		12.4743		24.9657		14.0007
	27.1062		9.15116		24.931		15.2453
	14.0701		18.1745		24.9318		15.2139
	12.6163		13.927		25.1278		16.0655
	11.9743		14.9722		24.663		35.1007
	14.4694		10.5177		24.8459		29.6299
	9.01481		16.5539		24.0619		9.77835
	24.2626		5.86006		25.2023		14.8263
	16.0341		9.0697		24.3739		25.6239
	11.3557		3.5115		24.9585		11.7883
	8.95548		6.32402		23.9241		30.0063
	7.13672		8.86423		24.8761		13.7015
	7.8328		8.19405		23.3643		20.5503
	6.01377		11.8628		26.3776		10.7425
	9.00955		10.2197		23.0536		15.7693
	6.65048		1.25584		24.6811		8.3864
	6.83098		6.5693		24.8624		13.1669
	9.27515		3.98106		25.3499		8.20887
	7.75956		7.24909		23.0195		14.2752
	16.1392		8.97533		23.6164		5.17066
	10.0734		6.9406		22.4275		10.3905
	9.88863		8.025		23.0925		2.341
	11.3898		3.82893		25.0281		3.31085
	10.3534		4.75978		22.3632		3.46966
	6.89725		6.77956		22.7678		15.6725
	4.85304		2.7186		23.5796		1.23206
	3.48109		4.76433		23.0073		14.4069
	19.9236		11.1699		29.6648		12.3204
	2.9126		4.90348		23.8482		13.2913
	1.97928		13.8972		22.1987		10.3904
	4.9893		3.32782		29.1534		4.50853
	1.05119		5.88971		23.3308		8.54941
	2.37421		9.70162		24.5219		3.77684
	1.42713		10.8532		25.7562		10.6612
	3.74153		4.67534		28.567		6.38237
	3.70412		8.58195		22.1993		10.5667
	4.62924		2.38185		20.4126		7.29782
	8.82155		2.77483		23.7815		8.19024
	8.63747		1.76957		21.9149		12.6964
	14.0948		2.69337		22.507		15.1884
	8.5086		3.20483		21.6155		12.1414
	9.52484		2.8099		23.761		20.2455
	6.50601		8.65505		25.1057		12.5146
	4.32455		10.7655		27.7497		28.9591
	6.72336		7.08986		21.9408		21.8175
	7.19777		7.5518		21.0433		16.4933
	3.37739		8.67265		21.923		22.7148
	2.5731		5.53475		19.4569		16.4102
	1.93326		4.81931		21.1857		20.1303
	16.7757		5.44862		23.0325		18.8888
	7.45213		6.81797		24.9276		21.085
	9.0291		7.54226		22.3114		8.6396
	8.03928		12.0567		22.6572		11.7526
	8.40793		8.40206		23.2044		5.53948
	9.32708		12.0413		21.4813		3.59511
	12.4036		10.904		23.3089		2.6756
	12.1897		19.4469		20.718		18.7104
	8.90759		11.2088		24.397		3.41648
	13.0381		8.08643		23.4157		4.34231
	12.8114		3.95507		20.7637		5.77917
	11.3868		17.1669		19.28		6.83987
	18.9948		11.2064		22.3447		8.5928
	19.7902		13.3068		22.79		9.73596
	20.817		15.7908		17.7772		10.6332
	12.9344		7.28956		23.2874		6.21549
	7.63155		21.4212		21.8864		12.7074
	8.64652		18.5207		25.5355		15.057
	12.6926		6.73002		22.8741		9.44652
	8.44222		4.75411		23.4134		14.4842
	10.2171		2.01224		20.2604		12.9009
	6.46266		3.37663		23.7884		11.9708
	5.27138		5.12275		18.144		7.10723
	8.04319		3.89398		19.8851		10.217
	4.90864		6.98031		21.9514		9.39799
	2.32919		4.1174		20.8837		11.1131
	2.03606		6.51004		24.9713		8.31979
	1.71619		8.57603		22.3852		13.8827
	2.51059		5.16169		15.0289		13.5824
	5.5457		4.77773		21.0436		14.0953
	6.75106		4.31071		18.9691		20.7623
	3.73154		5.81713		24.0115		21.226
	4.77838		1.92641		22.1899		26.5734
	5.19538		1.01937		24.2331		17.2741
	12.7711		2.9218		22.8176		17.5117
	9.0719		0.785872		13.8842		19.2004
	9.09079		15.4378		19.8547		18.4754
	9.88023		3.40234		24.46		21.2637
	3.35107		11.4621		14.357		21.4397
	4.40334		5.47206		20.9498		26.9865
	6.10576		5.33828		22.2934		21.9581
	5.12606		12.7837		18.447		31.0074
	5.92251		16.1759		17.6446		30.2582
	11.0755		3.72096		12.5589		26.8617
	4.58491		3.20045		21.8397		23.4524
	9.59417		1.28798		20.9801		15.1876
	7.67285		2.58178		24.3265		28.7302
	10.2213		1.25541		18.8413		30.0452
	8.5526		1.54549		21.6389		24.6592
	10.735		5.24058		24.8859		15.7062
	14.0103		3.25595		23.3436		18.3226
	6.02667		6.1708		13.316		19.8729
	9.80306		6.06928		16.2279		17.496
	5.41873		4.15153		23.015		12.7256
	8.50732		5.51007		21.8696		13.4783
	12.9288		3.4861		19.1738		18.9662
	10.3222		5.85168		18.9686		30.0773
	9.78813		7.38809		22.6839		12.4607
	8.42227		11.9841		14.3481		21.241
	1.29241		5.92867		20.455		11.0734
	3.52662		11.6055		12.3099		20.3572
	1.00944		7.1487		22.2692		12.0199
	3.01617		7.35384		11.6692		17.3436
	3.29793		1.73099		10.8		10.0649
	5.48862		2.30711		25.8956		13.9656
	4.57869		11.5017		18.0138		10.6156
	2.14894		3.54557		18.6694		22.1698
	4.21117		3.26724		19.0809		9.25639
	4.75		11.2953		18.1719		7.65661
	10.5173		0.570618		21.7081		8.23155
	7.57524		1.958		19.5002		15.737
	9.67658		2.23065		23.9526		19.1717
	7.67773		2.36942		20.7401		9.54486
	13.3524		4.47303		25.6627		18.3935
	10.8735		4.19228		18.2126		4.02794
	6.33589		4.43269		20.1035		5.54638
	13.7052		4.12886		26.074		29.603
	5.92162		4.13001		21.4166		8.94417
	8.45354		4.13276		27.9909		2.89535
	11.0582		6.12929		19.4047		13.0586
	7.3955		6.98639		19.857		10.1358
	11.7348		10.3844		29.4171		20.6869
	8.64161		8.86484		18.1581		1.49184
	0.701564		13.3614		20.8629		12.6993
	2.67843		10.2254		28.3369		8.21167
	0.651944		4.60688		23.8668		12.4207
	10.5537		4.88411		20.9818		7.36588
	5.24675		8.59822		18.7966		12.041
	6.09018		3.59468		20.087		15.5794
	6.0231		13.351		20.7679		1.72679
	6.68695		7.04137		26.7987		4.17368
	9.47086		6.2565		27.7019		12.895
	9.87439		6.026		16.3782		10.9388
	10.3901		10.513		19.5793		20.7071
	11.2439		5.05492		24.9741		19.7716
	13.0287		3.4386		26.9943		11.0723
	13.5619		5.81158		19.4123		21.1113
	14.0475		7.78384		12.7031		15.6924
	14.9957		7.51391		20.5152		12.4296
	16.4531		7.44622		27.9286		20.7615
	16.116		5.45924		17.1946		21.3903
	17.7474		6.66321		11.6691		21.5126
	20.2887		1.67304		7.23265		17.5038
	20.9733		3.83364		16.9471		16.3035
	22.5858		1.57726		20.3764		21.8964
	22.9167		6.47901		35.9134		22.3599
	24.1065		0.511354		18.7741		24.3538
	24.3217		5.22053		26.4666		23.4313
	25.399		7.46916		32.4363		25.4371
	28.3594		2.31041		20.2453		25.6701
	18.5254		5.61149		6.41347		28.0538
	24.2432		2.43094		16.3025		29.4397
	22.9711		18.0332		17.8835		16.1729
	21.5571		2.77186		26.0653		21.3629
	22.3844		3.71151		17.7976		29.1479
	23.0809		3.47913		2.69565		18.6071
	17.259		3.45227		26.9348		17.2031
	16.4903		5.73677		3.95958		22.0899
	22.7385		8.87685		18.4987		23.5699
	18.7848		9.3347		20.1743		34.554
	18.0227		6.29103		15.5783		13.6078
	22.1203		7.62655		26.8199		13.9712
	21.2158		8.23966		7.74959		11.3489
	19.2126		9.32939		16.9322		15.1937
	14.5402		8.28305		26.6702		27.3427
	12.7927		10.0434		20.1466		18.5601
	11.2565		10.2175		28.8589		17.4708
	19.9587		11.2067		16.3368		23.5054
	13.6855		9.77572		17.9638		24.8043
	9.01939		7.62512		18.7691		9.31227
	9.45438		14.3434		9.3754		25.8994
	15.5572		3.28711		20.2116		8.8926
	10.1133		8.70077		18.8608		8.70792
	12.0759		7.38873		1.65975		15.5326
	9.48681		23.2976		13.1887		8.99438
	4.1272		6.92481		21.0724		18.2949
	4.22791		6.74612		3.13804		9.94421
	13.4779		6.93084		20.4278		21.8889
	3.14812		7.51197		16.7687		9.56157
	7.12287		4.39898		13.733		9.31212
	12.1839		8.34806		16.6722		5.90969
	7.8946		8.24449		12.9059		17.1615
	21.7834		7.10785		3.02141		12.8754
	2.84719		12.852		20.7065		11.8854
	15.1934		6.64118		13.5503		10.0144
	16.972		9.55739		5.07957		19.3762
	9.74762		4.88873		8.83164		2.26437
	12.0256		1.13212		20.9852		14.4806
	11.9993		2.72763		16.0899		1.64371
	10.3259		2.11446		4.08188		2.79865
	5.44343		7.96284		28.2897		16.0351
	3.42369		4.41553		10.3778		15.3359
	2.6003		3.92565		16.2633		6.01812
	1.70833		3.95287		10.0039		16.6497
	10.8554		6.43131		7.83408		11.3591
	7.05444		7.03729		7.31519		18.929
	5.11388		8.47683		17.3468		3.85134
	4.55174		6.64168		21.6988		3.49289
	1.81688		17.1635		21.0752		17.4799
	1.49064		17.1186		8.79942		18.7381
	2.25562		7.92115		16.925		8.61869
	6.08266		4.17441		27.1104		20.655
	5.54136		5.55256		21.2629		1.43069
	5.93489		4.18329		13.8489		7.5268
	5.95607		15.9119		13.4971		6.408
	11.2279		13.0592		24.9567		5.61355
	6.09853		13.7766		11.3526		2.30627
	6.19391		10.0434		10.1089		23.9806
	5.50512		22.1217		11.0631		11.6489
	3.63733		21.5121		10.3913		9.79131
	6.65203		27.5513		10.1022		18.8018
	10.2339		24.2915		9.88861		19.8423
	10.0989		26.2087		10.042		7.52978
	8.36986		30.7943		32.3816		19.5745
	12.7002		33.2067		35.5153		16.7351
	14.5789		31.2329		9.23336		21.7569
	11.9903		14.3864		33.6214		20.4978
	11.0026		19.1036		10.167		8.28221
	20.1825		12.2401		8.45832		19.9221
	15.7276		14.8591		8.00437		21.14
	16.9849		21.6465		11.1606		8.42567
	8.86649		13.105		25.4444		15.6397
	9.53016		12.0573		12.9259		13.8036
	10.6433		12.908		5.77979		7.556
	8.68537		15.324		12.8303		7.5365
	10.8657		9.3989		5.5359		24.8524
	9.20239		12.4732		12.8739		12.2859
	11.7812		19.1578		6.37815		19.6183
	8.77587		13.4561		7.01838		17.3013
	6.72429		8.67645		16.0218		13.4798
	6.56527		10.2218		21.7765		15.4222
	9.61659		12.3072		7.87047		10.7073
	5.42098		11.9232		18.5172		13.6944
	13.1286		12.6501		20.3185		16.9222
	5.27784		6.53149		17.283		28.8164
	5.65248		11.8572		14.7978		24.0426
	3.17592		9.00032		20.343		35.435
	3.5766		9.24421		14.7009		25.0154
	8.88941		7.26298		22.6372		26.888
	7.4761		7.41163		12.6358		10.2989
	0.804757		8.337		19.255		21.9567
	1.57418		11.503		21.6462		30.2099
	3.49584		5.44464		23.7119		9.89191
	4.93474		7.73201		23.4337		19.4468
	7.69132		10.6045		9.9285		9.63403
	3.46471		0.555999		21.6198		15.5991
	6.42408		17.4977		14.671		8.93377
	6.07657		4.8831		23.4928		9.73288
	7.47673		4.7187		16.4926		10.2364
	9.8967		7.07069		3.90544		19.8212
	6.27242		11.533		13.916		12.0132
	7.16972		14.9404		7.71264		7.85095
	6.53576		1.60008		22.2907		16.3407
	12.7481		5.87276		5.63499		5.72717
	9.483		3.64266		12.1087		17.5879
	8.80884		3.2274		14.9605		13.2345
	10.482		4.08636		17.945		15.1833
	9.64475		1.48291		23.6791		9.47034
	9.06796		6.47947		5.74799		10.8151
	8.67208		8.22073		20.1659		3.97486
	17.4017		8.86038		8.73228		16.636
	9.86803		4.04642		22.1755		12.128
	9.97315		3.61144		9.26763		7.93364
	10.6154		10.9693		18.5419		1.74554
	10.4402		15.2124		9.84936		5.22109
	13.8145		3.39585		20.0013		4.31706
	10.5126		12.121		14.117		3.49219
	17.2343		3.51678		16.2214		20.6248
	11.5127		3.22399		17.503		10.6201
	10.6028		5.39488		10.7775		11.4967
	18.5785		4.28078		14.7897		7.10038
	6.18047		5.21103		25.4844		15.2666
	6.23256		8.13458		11.2202		13.1086
	2.17738		9.48525		15.7015		14.6819
	5.62059		2.37138		14.7987		5.11228
	3.53769		2.62959		15.4994		24.7772
	5.49626		2.63674		15.7487		7.85468
	5.10236		4.05653		15.7031		23.3557
	6.625		1.58762		14.7637		10.7204
	7.50735		0.208864		16.82		19.4521
	5.28368		2.83789		15.1725		11.7438
	3.12261		1.84637		17.2124		7.90092
	1.55616		6.49036		16.2946		8.10289
	5.64186		3.46284		18.5572		8.26433
	3.55466		10.6471		18.083		9.73047
	11.6954		9.04602		17.515		9.32332
	5.39645		5.5595		18.663		12.6549
	1.46664		4.49782		18.5386		10.5808
	7.9646		5.76414		15.0872		8.80733
	4.74014		11.9134		19.8954		8.94922
	4.74023		2.84246		19.5169		12.0536
	3.74716		2.63669		26.0304		12.0813
	8.71488		0.299704		21.0589		19.689
			1.00891		22.8244		13.8406
			2.45231		21.3077		16.0752
			9.42055		24.8614		13.0564
			13.5976		26.452		20.6683
			2.71494		22.2964		19.9045
			2.12359		22.2552		21.8833
			3.74833		22.7608		30.0942
			4.36188		23.1161		29.0908
			2.39278		23.8753		23.0609
			2.11951		24.2654		17.3299
			3.48727		27.2219		29.4947
			1.61285		24.9475		40.3647
			4.62823		31.0587		19.6605
			2.81129		23.8613		17.1257
			3.88863		24.1274		16.3309
			2.23764		25.1074		16.8008
			7.19574		23.8419		15.7682
			1.85854		24.7875		29.0746
			2.12715		27.434		13.2463
			12.0064		25.3406		21.4305
			10.4201		31.1063		23.2164
			6.99395		36.2195		20.4217
			10.515		32.6477		13.9159
			4.04212		31.3936		12.6762
			4.49019		31.1154		11.3267
			4.20936		33.4448		11.1773
			6.78546		34.6475		22.0256
			12.5345		29.0782		16.5541
			3.61997		30.2256		18.6324
			8.29882		22.0919		9.8018
			1.46172		23.3644		21.2564
			9.34602		21.3832		9.62045
			11.1819		23.2519		14.3441
			16.056		21.6991		23.4199
			17.003		20.8693		8.39933
			15.7847		20.6613		10.721
			1.48964		22.2472		9.15215
			2.67524		19.831		17.9833
			0.797668		33.0199		7.46465
			3.71627		18.0839		14.5005
			1.27317		19.1388		12.2528
			3.2442		19.4385		12.8896
			4.85271		21.2828		5.38743
			3.10602		16.4614		5.9921
			4.36257		19.8041		20.6375
			10.5293		16.5232		16.3353
			5.79575		17.4024		27.8687
			3.24323		15.2309		10.5292
			7.32801		23.9309		13.0688
			5.24648		24.7475		2.02886
			9.41535		18.2064		8.93491
			7.72777		17.7319		7.58246
			10.936		14.0796		3.39965
			10.9242		25.6688		5.67116
			11.0955		10.8743		7.35623
			10.5086		8.29051		6.79381
			2.91984		14.5213		10.4533
			11.0246		7.79527		8.67092
			1.83719		8.36243		5.01728
			17.5977		12.0881		3.5518
			0.828815		12.7473		12.6745
			10.7816		13.1992		5.80649
			5.35182		12.5868		10.7507
			2.53483		5.04203		6.77469
			6.67339		12.6773		7.63782
			5.94494		22.6543		7.3216
			9.29303		1.8951		9.2965
			7.34633		10.0799		8.76398
			5.34879		8.89425		20.4076
			11.9993		7.00891		22.0167
			6.402		1.69179		24.6945
			1.85175		8.77522		16.3244
			2.06282		7.32685		11.5312
			3.60671		1.41586		13.9975
			5.50402		2.59003		14.3947
			27.7952		15.1445		13.8747
			29.1291		7.17736		11.4333
			23.3243		5.65886		17.4727
			24.1242		5.69176		11.0145
			23.2098		15.7128		9.58938
			21.3386		8.51475		10.3006
			20.3968		3.27641		10.3195
			21.703		7.38539		10.4791
			18.1951		5.75337		9.31044
			18.1463		17.1311		13.1607
			18.1051		21.569		10.155
			17.8787		17.9077		9.70821
			17.7758		9.92433		13.595
			19.0279		5.18634		8.89508
			17.0251		7.09895		11.3351
			17.2543		7.19589		8.11975
			12.804		16.7816		11.6589
			15.4409		9.92577		9.34855
			14.6758		7.8042		7.39898
			12.7627		12.4817		9.54743
			9.86635		11.818		11.1691
			13.6861		16.4792		7.95641
			10.0906		23.8001		10.5978
			8.94852		2.94181		6.26125
			12.4971		15.8518		5.80923
			10.9806		14.902		5.34451
			8.80603		26.1994		8.72395
			7.49222		10.7037		10.9985
			26.6308		11.3876		7.70552
			8.7159		17.8816		4.17311
			6.34138		23.6122		3.61076
			6.25036		42.4922		4.47089
			6.17501		27.64		5.22586
			4.9124		25.5731		4.26717
			7.46766		19.6784		3.6456
			4.80391		22.673		7.8729
			8.04944		17.0826		3.36438
			3.69015		25.0803		2.73036
			4.35714		14.2226		5.03512
			5.64489		16.7934		11.6224
			5.9894		11.6976		4.35262
			7.1264		12.0438		12.6585
			5.74221		19.1089		7.49563
			2.37791		12.407		5.31821
			6.3059		19.9827		7.54528
			4.79403		10.7379		1.09715
			6.01549		10.4902		7.96727
			5.97991		8.19869		2.27245
			7.42325		4.51932		5.32299
			7.58049		5.69354		4.88433
			9.15918		3.69337		9.98879
			6.17461		15.8073		4.23245
			7.50675		2.9377		16.0055
			8.07457		6.89368		9.41192
			10.5156		24.0066		5.15782
			8.93207		12.6527		6.19507
			14.5453		15.0211		11.3523
			14.2711		4.17514		7.50454
			12.4566		15.9518		6.68448
			10.9656		26.0849		13.0628
			17.8149		16.3775		13.02
			15.1982		13.1277		7.60165
			25.3365		11.3151		11.7314
			17.1		19.7296		15.0714
			25.0917		13.5627		11.841
			16.4058		12.7597		9.84043
			18.9146		23.263		9.44045
			17.8989		14.4782		15.0631
			18.8066		15.7206		11.0542
			18.7144		15.9642		16.7071
			18.2573		19.6895		14.9505
			20.4752		18.6356		12.4657
			19.0464		28.5509		15.5716
			20.8986		18.313		16.1424
			22.9278		21.278		18.0464
			19.7854		20.0253		23.0479
			24.9916		22.6945		23.6864
			23.1934		22.0484		12.9532
			24.9592		19.3941		18.2971
			21.9731		19.3418		18.3275
			23.1343		30.4142		23.2475
			23.1963		21.3059		20.0237
			23.7102		23.5461		22.5258
			25.6359		29.6598
			24.1142		38.5847
			24.9658		23.5204
			25.0772		30.5547
			23.0325		29.8255
			27.4697		25.8019
			24.8621		29.1418
			27.7199		23.7226
			26.4611		31.9388
			29.0636		21.4781

## Sheet: Sheet2
Fig 2aScatter plot of calculated trajectory lengths in microns against maximum velocity in µm/s of APPL1 endosomes in unstimulated cells (black, circles) and EGF-bearing APPL1 endosomes 2-7 mins following injection (magenta, squares). Line of best fit was plotted following linear regression.					Fig. 2d ) Scatter plot of calculated trajectory lengths in microns against maximum velocity in µm/s of APPL1 endosomes in unstimulated cells (grey, circles) and EGF-bearing APPL1 endosomes (magenta, squares) in cells treated with 50 µM ciliobrevin. Line of best fit was plotted following linear regression. (n = 10 cells).
DMSO					Ciliobrevin treated
V(max) micrometer/s	APPL1 steady state	EGF+ve APPL1			V(max) micrometer/s	APPL1 steady state	EGF+ve APPL1
0.2	0.315	--			0.2	0.5	0.54
0.22	0.78	0.89			0.22	0.75	0.728
0.24	1.09	--			0.24	0.8	0.9
0.25	--	1.8			0.25	1.5	0.35
0.25	0.56	0.98			0.25	1.2	0.56
0.29	--	2.5			0.29	1.3	0.72
0.31	0.961	1.25			0.31	3	0.71
0.32	1.7364	0.98			0.32	2.6	2.15
0.34	--	1.2			0.34	2.1	0.24
0.36	1.5	1.99			0.36	2.1	1.4
0.38	1.08	1.6			0.38	1.8	2.8
0.39	--	2.1			0.39	2	0.93
0.39	2.6835	1.75			0.39	2.4	2.25
0.4	--	2.47			0.4	1	0.237
0.42	1.1	2.15			0.42	--	1.1
0.45	2.4	2.13			0.45	--	1.54
0.47	1.5	2.35			0.47	--	1.05
0.47	1.2	3.1			0.47	0.7	1.12
0.49	1.34	2.987			0.49	--	1
0.5	0.59	3.6			0.5	0.35	2.29
0.52	0.98	1.1			0.52	--	0.798
0.56	1.9	1.2			0.56	--	0.5
0.58	3.8	2.48			0.58	--	2.08
0.59	1.22	3.12			0.59	--	1.22
0.61	1.56	3.21			0.61	--	1.56
0.61	1.2	2.1			0.61	0.163	1.62
0.62	--	3.12			0.62	--	1.6
0.64	2.9	2.98			0.64	--	2.49
0.65	--	2.9			0.65	--	0.97
0.686	3.5	4.23			0.686	--	2.5
0.71	2.6	3.33			0.71	--	3.6
0.71	1.6	2.7			0.71	--	2.06
0.72	2.09	4.56			0.72	--	2.9
0.73	1.4	2.5			0.73	--	1.4
0.74	3.1	1.9			0.74	--	2.251
0.74	2.4	5.02			0.74	--	1.4
0.74	2.3	2.1			0.74	--	2.63
0.76	2.1	3.88			0.76	--	2.41
0.77	0.5	2.7			0.77	--	1.1
0.78	2.59	2.1			0.78	--	2.9
0.81	2.1	4.45			0.81	--	3.1
0.83	1.3	4.5			0.83	--	2.3
0.83	2.9	5.45			0.83	--	1.9
0.83	4.45	4.56			0.83	--	3.145
0.84	2.4	5.21			0.84	--	2.3
0.85	3.7	--			0.85	--	2.7
0.86	4.5	5.24			0.86	--	3.25
0.88	3.04	--			0.88	--	2.904
0.88	4	--			0.88	--	2
0.88	--	6.45			0.88	--	--
0.89	2.96	4.7			0.89	--	3.96
0.89	2.97	--			0.89	--	2.397
0.9	--	5.45			0.9	--	--
0.91	--	5.23			0.91	--	--
0.95	--	5.02			0.95	--	--
0.2	--				0.2	0.23
0.22	--				0.22	0.35
0.24	--				0.24	0.735
0.25	--				0.25	0.6354
0.25	--				0.25	0.53
0.31	--				0.31	1.2
0.47	--				0.47	0.9
0.5	--				0.5	1.6
0.61	--				0.61	0.365
Fig.2c Percentages of APPL1 endosomes which underwent anterograde (grey), retrograde (red) or no net movement (white) in micropatterned HeLa cells pre-EGF stimulation, 0-5 mins and beyond 10 mins post-EGF stimulation. Error bars indicate standard deviation. (n = 13 cells).
	No movement		Retrograde		Anterograde
	mean	SD	mean	SD	mean	SD
pre EGF	26.6667	9.29157	35	13.56	38.3333	15.5076
EGF(0-5 min)	9.5	4.875	55	17	35.5	8.6
EGF (>10 min)	28	8.345	32	14.6	40.23	11.443
Fig. 2f Percentages of APPL1 positive endosome tracks which showed confined (green), diffusive (teal) and directed (magenta) motion in HeLa cells 5-15 mins post stimulation with 100 nM EGF. The cells were either transfected with DsRed p150 cc or blank DNA (control). Plots correspond to APPL1-EGF double positive endosomes or All APPL1 endosomes. The error bars represent standard deviation. (n = 8 …
p150cc treatment				p150cc treatment				control
APPL1+EGF				All APPL1				All APPL1
confined	diffusive	directed		confined	diffusive	directed		confined	diffusive	directed
51.1135	17.6244	15.0463		27.9783	35.8465	68.806		14.8726	27.9503	60.0488
52.9683	24.0466	23.0723		10.5465	33.1629	46.4828		10.2394	26.9842	67.4286
52.1842	21.7314	20.8865		26.6171	33.4576	50.2847		13.0284	18.7813	73.9445
60.5467	26.1187	18.1175		50.0078	21.3016	54.5368		6.11127	18.1198	75.3509
62.602	17.7	4.67167		22.1431	1.58606	27.6596		21.4736	26.1255	67.7492
76.4479	23.0513	16.8533		43.2768	17.0779	42.3952		13.3442	22.7869	61.0014
60.9033	15.3591	13.4387		25.0363	21.6704	63.5217		13.2814	25.7966	45.8144
56.0939	27.6121	12.5658		32.2191	9.80317	51.7352		8.8395	23.8067	81.4281
Fig. 2g A bar graph of the percentage of EGF bearing endosome tracks which show confined (green), diffusive (teal) and directed (magenta) motion in HeLa cells treated with 50 µM ciliobrevin, or transfected with p150 cc DsRed, 5-15 mins post stimulation with 100 nM EGF. The error bars represent standard deviation. (n = 10 cells)
No treatment				Ciliobrevin				p150cc
confined	diffusive	directed		confined	diffusive	directed		confined	diffusive	directed
23.2557	20.2036	61.6153		59.131	27.3715	12.5308		86.3318	20.8458	7.76148
14.1712	20.4259	71.3622		69.7673	26.6061	15.8679		73.4598	17.5163	9.45057
17.4775	23.9189	47.7205		54.7897	31.2164	1.30227		67.9829	10.0277	2.35006
13.8722	19.7545	42.7542		73.1695	30.1376	7.88031		70.697	14.0295	12.8305
11.9971	23.5264	64.3724		57.7063	24.0493	6.24815		79.8568	15.7249	16.3037
11.8892	33.79	66.2048		74.3227	26.9886	15.8998		66.3713	16.8865	5.32117
18.5679	16.4281	83.0657		60.0443	22.5945	12.1246		71.5746	10.153	12.722
13.5255	34.5601	69.2999		63.4476	24.9386	19.8941		71.0093	9.85756	9.84657
17.2361	20.2232	62.1422		83.7524	23.0508	16.0507		50.3186	11.2647	6.96645
18.645	19.8019	62.3529		54.7021	23.4487	13.6979		79.4768	19.4838	13.3884
Fig. 2h Scatter plots of the endosomal distances from centroid in microns (as shown in fig. 1k), of EGF endosomes in HeLa cells stimulated with 100 nM EGF, at 0-2 mins and 5-7 mins post addition. The dotted box and whisker plots represent cells treated with 50 µM ciliobrevin and the stripped plots cells transfected with DsRed p150 cc (n = 10 cells).
control		ciliobrevin		p160cc
0-2 min	5-7 min	0-2 min	5-7 min	0-2 min	5-7 min
--	--	--	--	--	--
15.7631	5.41788	13.4485	4.8575	--	11.5781
--	--	17.5204	--	--	--
--	--	15.4838	--	--	20.3874
--	--	--	--	15.7197	13.0299
11.6646	2.43159	20.1836	--	13.9322	8.51992
--	--	18.8591	--	--	11.7622
--	--	4.90802	15.5997	--	--
19.2503	8.88502	6.50764	--	--	--
--	--	8.30872	--	12.8104	--
17.8771	6.97449	17.7553	--	--	12.9518
18.9795	8.30539	5.9778	14.9417	21.3611	--
5.93013	--	15.6724	10.056	--	--
--	--	14.8863	--	10.2136	11.3173
--	--	11.4236	5.34041	11.7172	--
21.478	11.1173	17.4333	9.12367	7.91257	13.6307
--	--	12.3254	5.46382	11.3096	12.4827
16.9137	6.44174	11.7396	5.16877	12.906	--
--	--	15.2975	--	14.3392	11.9994
12.2996	2.77537	--	16.24	12.4189	9.33778
18.4471	7.59961	13.8466	--	13.0296	13.9715
--	--	11.1384	--	12.0542	9.74579
--	--	17.2031	9.73736	--	12.7782
24.7551	18.8547	2.46584	14.0361	--	--
--	--	12.4115	--	--	14.6823
--	--	13.3365	4.96405	--	12.7804
--	--	12.4964	--	17.7376	11.2924
13.0789	3.38467	10.9003	--	10.2468	--
--	--	--	14.7607	15.9349	8.52724
--	--	6.20638	--	--	--
--	--	--	15.3941	12.0926	13.7574
--	--	13.3007	--	5.39767	4.8796
9.25972	1.78676	10.4833	3.55581	--	9.36938
--	--	9.16157	16.5565	--	13.3251
--	--	13.0051	--	12.1187	--
--	--	14.4822	--	12.7559	--
--	--	--	15.2478	22.3324	--
--	--	17.3416	--	12.0816	--
5.55946	--	--	--	--	--
--	--	12.1519	--	20.5451	15.1432
--	--	10.0702	--	--	--
--	--	7.27956	--	14.5641	10.6964
5.4126	--	--	--	16.0537	--
--	--	16.8462	--	5.3314	13.2399
--	--	--	--	15.4815	11.9534
--	--	16.891	7.06269	14.3105	9.33931
15.0749	4.98801	16.1793	8.97871	--	15.6595
--	--	15.9325	--	--	10.9245
--	--	13.1306	--	10.6968	14.2819
17.3589	6.70622	16.1484	--	--	--
21.6642	11.5452	14.9689	--	16.2564	--
14.1889	4.45645	18.0083	--	7.58255	--
21.2835	11.104	8.43386	--	--	13.921
13.8163	4.33743	16.0713	12.5312	11.8521	--
8.69869	1.19849	17.1228	--	21.449	--
--	--	13.859	4.56182	--	2.54832
--	--	13.3376	6.26205	--	12.4498
--	--	17.1773	--	10.689	8.33933
18.6778	7.96318	23.8923	--	--	--
--	--	22.4882	--	--	--
14.7662	4.84776	16.9172	11.6868	13.8534	3.71256
--	--	10.5474	2.76017	14.0991	9.75726
18.6676	7.94097	2.27226	12.8631	13.0336	--
--	--	12.5381	--	17.191	9.9409
--	--	3.56186	14.1429	4.73053	10.2771
21.8904	11.7668	18.0537	11.9921	21.5192	--
23.2169	15.18	14.1909	--	--	--
--	--	--	14.9915	--	11.2781
16.4114	5.86995	--	--	19.2606	--
17.3811	6.71197	23.1307	--	--	5.94934
19.9532	9.32771	16.0829	12.4071	22.6731	10.0865
--	--	10.4851	2.01993	--	--
24.8936	19.4328	--	--	12.4359	--
--	--	--	16.6309	16.6694	8.98777
--	--	--	--	12.6674	12.5873
--	--	15.9395	--	11.9075	16.7382
--	--	17.4113	--	13.3564	--
13.492	4.12841	6.915	16.4769	--	--
--	--	--	--	--	--
17.4007	6.76753	--	--	--	--
22.5218	13.9301	15.8482	--	9.30274	9.76437
--	--	8.51341	--	--	6.2529
16.1731	5.62504	16.7338	--	--	10.2062
2.60199	--	19.3977	--	22.9974	10.0683
20.5398	10.0219	--	16.1927	10.0986	15.3331
14.4344	4.7961	6.92352	18.197	11.1968	15.0429
12.673	3.21933	8.76035	18.488	16.7016	6.07358
--	--	17.9126	13.2203	7.01929	3.8699
24.2686	18.5794	15.9079	--	--	--
23.1429	14.6392	12.8994	18.9866	--	--
--	--	6.14428	16.4708	--	--
14.8369	4.95734	13.3744	7.04699	11.7229	--
--	--	15.1408	--	13.7954	8.97517
23.2508	15.5751	--	--	14.8404	--
19.7277	9.16636	7.85591	--	11.6937	--
--	--	20.776	--	--	1.48572
18.9503	8.24603	14.6854	7.29213	18.6514	11.5585
18.258	7.2343	18.6373	--	12.1589	--
22.85	14.6042	22.3918	--	13.6425	11.3028
21.5109	11.4409	8.89099	--	21.6194	--
8.77269	1.29918	9.28668	15.3615	13.1822	--
12.3042	2.92252	4.06814	17.0006	22.0571	14.3241
--	--	--	--	--	15.1397
--	--	16.4125	--	--	--
7.71155	0.40967	--	--	--	--
--	--	2.56077	--	--	--
10.3724	1.97348	16.1323	11.8248	14.1633	--
--	--	--	16.8298	--	12.7934
21.0971	10.3714	10.6656	--	12.6965	--
9.41427	1.83196	20.8347	--	18.6852	13.2444
--	--	7.7317	--	14.3771	--
19.4018	8.95379	--	15.0003	--	13.8711
14.1192	4.42283	7.1541	19.6922	--	3.23597
14.1909	4.46754	18.1194	--	19.1046	--
15.6143	5.27188	--	--	--	10.4186
--	--	12.1309	--	13.8765	--
18.597	7.77984	15.6428	12.6031	18.9036	--
--	--	21.6906	--	8.02553	--
--	--	18.6241	--	13.0054	--
16.0363	5.4678	6.46417	15.6087	16.4594	--
24.8945	19.7199	--	--	--	--
4.30871	--	15.2847	12.5234	--	--
2.85333	--	--	--	14.2156	13.4407
--	--	12.636	2.7499	11.1401	--
--	--	19.3047	--	18.355	--
18.2766	7.30631	8.65863	--	13.9306	11.5701
20.0788	9.43562	17.9531	--	--	11.7927
--	--	16.0437	--	--	--
13.7086	4.25616	16.1736	--	10.537	7.92141
17.0656	6.55674	15.7301	10.5231	--	--
14.2999	4.56307	16.2147	--	--	11.1505
--	--	7.89542	--	12.4787	17.8198
21.222	11.0805	--	--	6.07708	--
13.3533	3.77929	11.0903	--	--	--
--	--	11.9576	4.10434	--	--
--	--	17.3399	11.788	--	--
--	--	17.8246	--	15.508	--
20.5956	10.0354	11.9834	2.9428	--	7.28881
22.2635	12.9199	9.05135	19.668	--	--
--	--	17.9421	--	--	--
--	--	10.4653	17.7967	--	12.8616
11.6492	2.35582	17.2442	--	17.0452	18.0925
--	--	2.2636	--	20.5891	13.9163
14.432	4.77949	10.0276	15.8567	19.0036	--
2.72668	--	15.6774	--	15.4165	12.9147
17.337	6.68531	13.3694	--	21.2795	--
--	--	13.8907	--	--	13.894
--	--	5.85364	--	--	--
18.2491	7.184	14.2044	--	13.66	--
10.933	2.25156	21.3461	11.8808	15.5112	14.8575
--	--	--	--	15.0894	13.4018
13.4639	4.11941	12.9297	--	--	6.52984
--	--	--	--	--	8.27736
17.8875	6.98941	--	--	--	13.8847
12.2166	2.72533	7.84839	19.3587	18.966	14.1738
18.303	7.32865	6.15652	16.3878	--	--
19.0307	8.34154	--	--	--	2.92428
--	--	16.7799	--	--	11.7138
9.24815	1.7701	3.48114	14.2112	--	14.2993
15.2721	5.14356	5.06919	--	--	11.5729
13.9014	4.3577	14.1446	8.24981	--	13.6551
--	--	7.68915	--	--	13.4988
--	--	23.386	--	19.6675	--
--	--	14.2459	--	--	--
--	--	11.2205	21.2502	--	--
--	--	12.4195	19.2107	--	--
--	--	15.2656	--	8.90328	--
16.8726	6.40399	20.9813	--	--	--
--	--	13.624	--	13.3245	18.9226
--	--	15.4166	--	3.56933	10.2835
--	--	8.78117	--	--	--
--	--	20.6129	11.812	4.29479	--
--	--	--	--	21.3508	13.654
3.90703	--	1.27807	14.4835	13.2876	--
--	--	16.5373	12.3769	--	--
--	--	--	--	--	13.8909
18.8142	7.98841	8.55813	--	15.1246	--
13.3514	3.77886	19.0763	12.3565	--	6.75731
--	--	6.8613	--	--	8.28349
--	--	10.1344	17.2234	11.5739	11.6821
17.5501	6.79058	12.3934	19.1593	8.61302	--
16.04	5.48932	14.1738	--	--	10.55
--	--	--	--	--	--
--	--	17.0206	--	--	--
6.90114	--	12.5984	--	--	6.8413
13.3603	3.78013	13.5618	7.08307	11.0979	12.2047
--	--	13.5833	--	10.27	--
13.1986	3.53278	--	--	20.4382	10.0434
--	--	11.2425	--	--	13.5121
13.35	3.69823	11.7811	--	--	11.6629
13.0041	3.30265	13.5036	--	--	--
16.6266	6.23925	6.51824	--	4.68687	14.7512
--	--	6.975	--	13.9405	11.8766
16.1221	5.57429	16.667	--	--	--
12.5501	2.99126	16.066	--	15.1728	--
24.8605	19.2094	--	--	--	9.98023
--	--	2.35068	13.3972	--	8.42211
10.7504	2.00149	12.7607	7.78344	--	7.96631
--	--	17.3967	--	--	9.055
--	--	14.8256	10.3564	--	--
--	--	14.2033	6.72225	--	--
--	--	7.51554	--	--	8.96758
12.1417	2.7243	7.97734	19.3337	--	12.3032
6.68236	--	--	--	16.1043	4.02391
--	--	12.4134	--	--	17.3972
4.439	--	--	16.001	--	--
18.3186	7.33992	--	14.0896	14.2238	--
--	--	13.0556	--	11.3829	--
13.4109	3.87263	6.81019	--	22.9811	--
16.5946	6.21546	13.4832	4.97254	--	13.4265
--	--	19.4299	--	--	15.2585
--	--	11.3789	16.0651	--	--
18.394	7.38192	6.96046	--	21.2152	13.9024
--	--	16.621	--	13.546	14.9218
--	--	3.52627	15.1196	11.6291	--
13.1599	3.47087	--	--	10.8509	--
--	--	18.0302	--	--	--
--	--	14.4635	7.57854	13.923	--
--	--	10.1926	--	12.0079	14.0452
--	--	13.634	--	20.4804	6.65163
--	--	--	--	15.4862	6.69777
23.552	16.2967	--	15.1319	--	--
23.6722	16.9258	13.1625	--	13.097	--
15.47	5.25696	7.32342	18.339	11.6227	13.695
--	--	3.13599	12.2217	13.3976	--
14.3101	4.68442	13.8583	--	13.6456	9.41272
21.6391	11.4566	6.23056	--	--	14.9131
--	--	15.2055	2.61261	--	13.999
--	--	--	--	--	13.3051
18.355	7.37743	22.3621	--	--	--
13.2243	3.55112	16.3741	14.5725	17.2297	--
--	--	20.7738	--	--	--
--	--	14.6594	--	--	--
16.4252	5.9233	20.1772	--	--	--
9.52657	1.94068	19.0762	--	--	--
--	--	18.265	--	--	13.9767
--	--	9.764	--	12.8303	14.4421
--	--	13.0996	7.38513	12.8799	2.82205
--	--	--	--	--	3.56383
--	--	20.1583	13.3303	19.0729	--
--	--	--	16.4049	--	13.2522
10.7314	1.98649	8.64414	--	10.2344	13.7294
--	--	6.63419	15.3426	19.2218	5.05268
4.35057	--	19.6391	--	--	11.5264
13.1725	3.53114	8.22436	17.6549	10.7511	6.81907
--	--	17.1579	11.8622	12.8669	--
19.1666	8.8361	15.4236	8.67843	--	11.8045
--	--	18.5282	9.9816	17.4789	--
21.8248	11.6705	12.5003	4.74319	11.4725	--
--	--	21.2575	--	19.5468	8.59706
15.3169	5.14525	19.3113	--	--	--
15.5722	5.27144	14.9924	--	10.5188	--
22.2584	12.5496	--	--	19.3931	--
18.9225	8.11288	19.022	--	--	--
13.4493	4.11349	15.8436	--	--	--
--	--	9.40805	17.7339	13.6787	--
6.31136	--	7.04215	--	20.6764	13.2371
--	--	3.33701	--	--	13.868
11.7811	2.46179	13.8169	3.70548	12.5874	--
14.8764	4.96557	10.6531	--	--	14.1275
19.5079	9.01402	--	15.702	--	14.9723
--	--	17.1097	--	--	--
12.6123	3.09403	9.05972	18.7278	12.5477	--
--	--	--	--	15.1635	11.7036
--	--	3.46223	14.5617	11.3718	--
--	--	19.5381	--	13.2431	--
13.4947	4.18036	--	--	--	14.6037
--	--	14.4353	7.4557	--	--
--	--	12.1158	--	19.1946	3.1121
4.66884	--	19.8821	13.2926	3.30467	--
--	--	15.7015	--	17.2863	--
--	--	10.1168	19.445	--	--
19.1465	8.57496	20.9888	12.0716	--	8.4977
--	--	19.9249	11.7424	--	17.612
15.2354	5.06459	23.5841	--	--	11.2664
--	--	6.26556	11.7016	--	--
--	--	16.7299	--	13.3513	12.449
--	--	22.0722	--	14.1842	--
--	--	17.7608	--	--	--
16.361	5.82321	21.2151	14.0713	21.7317	--
--	--	3.68441	--	17.6306	13.1352
--	--	17.9667	--	--	10.871
--	--	--	--	--	4.1049
14.4604	4.83256	13.071	--	13.6168	9.94924
15.9205	5.46655	--	16.0191	12.325	12.5186
--	--	--	12.3702	--	--
--	--	14.6012	--	--	6.9785
7.56508	--	19.8092	--	16.8507	18.9232
--	--	13.0531	--	9.86703	--
--	--	20.2276	--	11.458	14.4338
23.179	15.1776	6.29916	--	--	--
--	--	21.0954	13.3097	--	--
12.2483	2.75898	21.2733	--	--	12.321
10.8177	2.00694	16.559	9.02404	4.4712	--
20.9213	10.3403	11.0806	15.2973	13.6463	--
--	--	14.9698	8.67002	11.1379	5.1817
--	--	--	--	3.92169	--
--	--	8.12765	--	22.8244	--
--	--	9.1604	17.178	--	--
--	--	19.4875	--	10.9695	--
21.8377	11.7589	12.9626	7.62967	--	13.2005
15.2411	5.07552	8.06561	--	--	14.1599
--	--	--	--	5.29592	13.5241
19.0998	8.49618	20.1652	--	--	--
16.2968	5.73964	--	--	--	7.07463
21.9914	11.9652	7.54109	--	--	13.4034
22.6334	14.5918	12.4205	--	22.9013	11.4037
16.5571	6.07341	11.5833	3.83755	--	--
--	--	10.0143	--	--	--
--	--	17.137	--	--	8.94775
17.0962	6.63856	--	--	--	--
2.9316	--	16.8393	10.9354	--	7.40869
23.7644	17.7972	--	14.3323	13.9261	12.578
13.1717	3.51567	--	15.1377	--	--
7.04766	--	20.2903	--	--	--
--	--	6.69255	16.5586	13.428	--
16.9232	6.4424	15.4059	--	21.766	18.394
--	--	9.12865	18.1589	16.6669	2.79239
--	--	12.7496	8.06801	10.5068	--
14.7753	4.89504	15.2971	--	--	8.81581
--	--	20.6598	--	--	--
--	--	4.97838	14.7041	10.7931	8.66775
--	--	17.8864	11.4053	--	--
16.6392	6.24036	7.26939	19.6055	8.35568	--
10.9945	2.25239	6.91277	--	--	12.8271
15.1382	5.05628	5.74107	--	--	--
8.51026	1.16268	--	--	--	--
--	--	--	15.119	--	1.28464
19.5561	9.12509	16.3723	12.6883	14.0009	8.75065
10.8209	2.03324	10.5497	19.7411	--	--
--	--	19.0748	11.4934	--	--
15.609	5.27174	3.55255	15.9223	10.2428	12.4567
5.97059	--	20.8787	--	--	2.08404
22.3628	13.7346	6.11305	--	12.1612	--
--	--	7.10282	15.08	12.6639	7.47809
17.7139	6.88688	17.8208	--	--	12.0591
19.1303	8.54168	19.7021	--	--	--
12.6011	3.06519	--	--	15.655	--
--	--	20.7849	--	21.7884	7.41612
--	--	12.5092	17.8231	--	10.9898
--	--	3.8804	16.6967	--	--
17.8148	6.91503	11.4055	6.4287	15.1095	6.61121
12.4914	2.96962	15.4103	4.45988	12.8023	12.0342
--	--	12.34	19.3949	21.0908	7.01169
2.6145	--	11.9068	19.6757	--	14.2587
16.1223	5.59447	--	15.5975	--	14.1481
--	--	16.8773	--	13.8094	--
13.2616	3.65395	--	--	10.3031	14.8411
--	--	12.1546	--	--	--
16.0928	5.51429	17.9058	--	--	--
--	--	16.5625	--	--	--
--	--	16.6127	8.43404	17.989	--
16.1744	5.69213	9.4251	18.3297	6.79695	11.2506
--	--	13.5608	8.4606	--	15.1086
--	--	8.33827	16.9024	--	--
--	--	19.4644	--	--	--
--	--	20.7924	--	--	14.7636
18.0703	7.05344	21.5466	12.3503	--	9.83024
12.5368	2.97771	11.0187	20.5126	--	--
18.0855	7.13185	5.27899	12.5813	--	--
--	--	11.7025	4.22098	--	6.01659
--	--	17.0168	--	--	--
12.6267	3.17342	--	13.5886	--	--
--	--	5.65482	--	--	--
18.3988	7.4352	5.97604	16.6331	13.1416	--
20.5094	9.82907	7.10979	--	3.85592	--
22.1433	12.2264	22.6142	--	--	--
--	--	22.2288	--	--	9.48476
--	--	12.0427	--	--	--
13.7498	4.32498	13.9109	--	22.4922	--
3.15186	--	10.6441	17.7316	14.6069	9.83325
11.5541	2.30672	--	--	9.92928	11.804
13.2422	3.58504	5.86677	14.2153	--	--
--	--	11.2243	--	10.5815	11.7181
13.4174	3.88134	17.1928	--	--	--
18.8936	8.06956	16.3927	--	--	6.77111
--	--	--	--	--	6.72652
8.15472	1.01262	4.94962	15.3717	--	--
--	--	22.8272	--	--	16.1223
21.1489	10.9776	17.5085	9.91813	--	10.3008
--	--	--	--	20.4547	9.54728
15.7105	5.28644	5.06393	13.4573	15.0034	--
--	--	12.7147	5.78079	20.0287	--
--	--	7.45187	14.889	--	--
--	--	18.3827	--	10.6021	10.5735
--	--	8.07159	18.2619	15.6413	1.85171
--	--	8.55887	--	--	--
--	--	6.91531	--	12.5486	11.8691
--	--	15.7638	--	13.8622	--
2.85194	--	9.91601	--	--	--
15.7319	5.41345	13.3779	--	--	14.1982
10.8681	2.12025	14.8049	--	--	10.9862
--	--	12.5	--	14.1107	11.3322
--	--	16.0494	--	18.3906	--
17.3452	6.69483	7.9681	--	--	5.8955
--	--	13.378	--	9.1588	--
--	--	23.1413	--	--	8.8161
--	--	18.2332	--	3.57685	11.128
--	--	14.581	--	--	--
--	--	3.48384	14.5459	--	--
11.6852	2.45535	9.33785	--	12.8538	--
18.3994	7.53946	12.0094	--	18.7048	7.63488
14.3682	4.7089	--	15.5676	21.6192	11.4731
--	--	6.19887	--	14.239	12.1306
16.9814	6.53572	12.4721	--	16.4672	--
12.4739	2.92641	3.07779	12.1237	--	--
--	--	14.7439	--	12.0381	13.9362
6.24017	--	15.7148	11.5283	--	14.794
--	--	--	--	14.2012	9.09623
--	--	--	13.9698	13.9317	--
8.00238	0.89348	19.7602	--	--	12.5854
19.7249	9.13786	4.8163	16.1625	13.8818	9.6031
23.7948	18.1454	15.948	--	--	8.45035
20.4741	9.74473	8.00068	--	7.2976	--
--	--	6.09978	16.4369	9.85966	--
--	--	14.2158	--	--	9.85283
5.68054	--	24.1441	--	12.8614	--
7.33281	--	19.8094	12.0716	4.74642	--
--	--	--	--	13.6729	--
--	--	12.9975	--	--	4.49693
15.7199	5.31534	17.0326	--	15.1744	--
4.25476	--	--	--	--	7.14089
17.9159	6.9925	20.4509	13.9646	13.0267	--
10.8648	2.08434	11.1203	--	--	--
--	--	4.21989	13.5301	--	11.8386
6.3855	--	15.7808	10.4386	--	--
--	--	10.871	--	--	13.9119
--	--	--	--	--	--
16.7099	6.24616	18.2488	10.6895	--	--
--	--	12.5481	--	--	11.584
20.4339	9.67404	15.2916	--	12.1922	--
13.3795	3.80089	--	13.6158	19.3774	10.683
12.563	3.01131	19.2064	--	--	9.73831
7.85351	0.60976	13.7219	--	10.5662	1.95357
13.7163	4.31152	8.10573	19.4875	--	--
16.1682	5.59693	17.3813	--	10.4285	--
15.73	5.36898	15.6727	--	--	--
--	--	13.5616	6.81416	--	--
--	--	10.4481	2.87649	13.5221	10.6145
--	--	17.4949	--	--	--
--	--	13.5326	7.65093	13.9512	--
--	--	11.2645	--	15.1715	--
--	--	--	16.0829	--	15.0733
24.0588	18.4626	--	--	--	--
16.4442	6.01025	12.4817	4.86164	10.6589	9.69631
--	--	19.299	--	13.8047	15.1199
--	--	20.3998	11.5626	--	--
--	--	12.5732	--	4.67115	12.7333
16.5772	6.07994	21.2392	--	21.0678	--
--	--	--	12.9218	12.3375	9.54212
20.789	10.0949	16.8033	10.2806	12.5352	11.2644
9.56333	1.96079	13.7422	--	13.736	9.40173
--	--	--	14.704	--	--
--	--	14.715	--	--	7.09152
--	--	--	--	17.3429	12.3088
11.9153	2.57279	19.3904	--	16.3668	--
--	--	23.1383	--	9.94811	14.8498
--	--	19.4525	--	--	8.96476
--	--	20.9303	--	18.4991	18.7733
14.244	4.48901	15.3527	--	--	--
--	--	20.1834	--	--	--
--	--	21.3297	13.6174	18.5045	11.1743
--	--	0.95104	14.2178	12.4367	--
14.4281	4.73296	--	--	14.9233	13.8989
--	--	11.5495	--	--	14.6422
--	--	15.0169	7.89963	--	8.8629
22.202	12.441	19.7441	--	10.2217	--
--	--	8.33654	16.0369	13.5582	9.72879
--	--	--	--	--	7.71784
--	--	13.8131	--	21.4088	11.576
20.7999	10.2086	9.33884	16.4965	--	12.3161
--	--	18.5672	--	--	--
--	--	15.1546	--	--	--
11.9389	2.66058	6.30394	--	--	--
9.1979	1.54332	13.417	--	--	--
20.2337	9.59797	15.9455	10.3022	11.9755	14.1393
21.9439	11.7929	2.19567	--	11.1451	15.1922
4.29504	--	17.0356	10.163	12.4487	14.8186
13.5059	4.24074	6.17945	--	--	11.9924
--	--	18.9465	--	13.2126	--
3.07141	--	--	--	--	--
20.3118	9.66202	10.045	--	--	13.8622
--	--	19.3221	--	--	--
--	--	17.1324	--	18.1363	--
13.4096	3.81951	--	--	--	7.86278
--	--	5.42584	--	20.2474	--
--	--	12.0342	--	16.1393	5.99807
--	--	--	13.5365	14.0573	10.9639
15.2515	5.08385	14.7013	--	--	13.4596
6.08206	--	--	15.3526	22.1203	10.8979
13.1529	3.46002	14.2712	7.39708	--	11.9027
--	--	4.2132	--	21.6155	--
--	--	18.508	13.6201	19.5679	11.857
19.7422	9.28659	17.1869	--	14.757	9.82705
11.7876	2.56386	--	--	15.7328	14.6067
23.4279	15.8389	9.31804	--	--	--
--	--	--	14.8398	--	--
--	--	--	--	--	11.663
--	--	--	--	19.7625	5.22211
22.0001	12.0087	15.2017	3.55801	11.6883	--
4.39284	--	13.7927	--	10.1944	15.0799
7.1276	--	--	12.8645	--	--
16.2645	5.71359	18.2267	--	--	10.9854
18.6657	7.80964	4.55146	--	--	--
--	--	7.30443	--	17.5112	9.86013
15.8798	5.43918	0.49553	--	--	10.5822
--	--	--	--	9.91348	9.3787
24.3367	18.8056	12.3213	3.96889	--	--
--	--	12.9626	--	--	--
--	--	11.1802	20.5556	--	--
--	--	21.0965	13.1737	--	10.0824
11.9321	2.64798	13.3095	--	--	11.0753
--	--	13.8306	--	21.5789	10.5175
17.1882	6.66625	--	14.5115	--	8.66267
--	--	23.8436	--	13.4201	8.94808
--	--	3.56602	13.456	16.372	9.01648
21.1216	10.7714	2.20217	--	--	5.9495
--	--	4.85378	15.4594	22.4518	--
16.7875	6.32697	--	--	13.9124	16.0291
--	--	13.3683	--	--	3.54371
--	--	--	--	--	6.35019
16.9743	6.48265	6.93027	--	10.391	14.1013
--	--	21.1968	--	--	--
8.02168	0.91512	2.70419	--	--	10.174
--	--	15.481	--	19.6441	--
14.0218	4.36319	13.6877	--	12.1505	--
--	--	--	--	1.83418	--
14.1751	4.45118	8.72452	19.4786	--	11.4691
14.2945	4.49665	14.5218	6.78001	--	5.56228
17.6739	6.8203	--	--	--	--
16.96	6.45025	--	16.3746	3.90895	8.72183
13.4387	4.08838	21.5083	--	--	--
--	--	14.8746	--	--	--
17.233	6.67047	18.72	--	22.5229	11.5549
--	--	18.232	--	11.8161	11.8361
--	--	17.6138	10.6211	14.9352	14.205
17.9168	6.99389	16.2777	--	--	11.3555
12.1302	2.71699	5.14757	--	--	13.4881
22.0413	12.1077	--	16.0422	14.336	--
--	--	14.2724	5.69324	--	15.2629
--	--	15.1182	--	--	8.35691
5.51262	--	10.9381	--	--	--
15.4253	5.15776	4.62183	14.2239	--	--
13.0212	3.31684	12.7927	6.18539	--	--
14.9176	4.9719	--	16.7253	12.4589	--
--	--	11.5022	--	12.5571	13.0226
--	--	12.3109	--	11.4257	15.3451
--	--	21.2687	11.4331	9.11945	11.4336
8.9436	1.35479	18.1343	--	6.55646	14.4359
18.4514	7.70224	--	16.5756	--	--
17.3946	6.72688	22.6711	--	--	12.9769
3.32036	--	15.2017	--	--	10.6161
--	--	--	--	--	8.27135
14.6878	4.83854	15.4067	--	16.1815	--
17.6034	6.81192	15.0997	--	16.1463	--
		--	--	--	13.1712
		--	15.1741	19.4132	14.3607
		17.4058	12.6362	18.4572	7.64933
		--	--	--	--
		--	14.0171	18.6506	13.3589
		16.0507	--	--	13.8775
		13.3041	--	1.86471	--
		6.4497	12.57	--	--
		--	15.2966	14.0918	13.4584
		--	--	--	4.52546
		--	--	21.0886	--
		--	--	9.84278	--
		7.15053	--	--	14.1227
		16.027	--	21.0061	9.24364
		19.5969	13.9588	--	9.69714
		6.69269	--	22.7438	--
		--	--	--	--
		7.79034	--	--	--
		--	--	--	--
		17.6233	10.1952	15.8624	--
		13.4823	7.58403	--	8.90961
		--	--	--	11.5741
		13.6747	--	--	12.2965
		10.3013	15.5453	--	14.3099
		16.0002	3.70779	10.8197	11.5409
		8.5355	--	--	--
		19.4571	13.6926	--	11.8075
		11.7641	--	--	--
		17.8615	--	--	--
		21.0698	12.9281	--	11.3754
		--	16.5129	13.755	12.845
		15.2825	11.4894	7.44556	15.3478
		5.31872	--	10.7756	12.9885
		15.2107	5.44558	--	--
		20.0774	--	13.2028	--
		17.6643	--	22.1264	--
		12.6414	4.15712	--	10.5372
		12.5704	--	22.8679	--
		11.098	20.3876	19.5762	--
		4.94245	15.3355	14.5244	11.6048
		6.21483	15.9932	19.1336	--
		7.70111	--	22.0622	--
		23.8956	--	--	12.7095
		8.34822	--	--	15.359
		16.7779	--	--	19.2841
		4.33783	16.2603	14.1612	8.09624
		15.9438	--	--	14.3559

## Sheet: Sheet3
fig.3d ) Graph of fraction of EGF tracks positive for APPL1 and EEA1. Error bars indicate standard deviation (n = 6 cells).
	egf		egf+appl1		egf+eea1
time (s)	mean	sd	mean	sd	mean	sd
30.4	1	0	0.564	0.32743	0.023	0.00424
60.8	1.081	0.3845	0.846	0.32345	0.04566	0.01346
91.2	1.01	0.29457	0.7564	0.2157	0.14066	0.053
121.6	0.85	0.20165	0.7843	0.24423	0.1658	0.08247
152	0.74	0.2117	0.6571	0.20154	0.19054	0.1024
182.4	0.62	0.198	0.5879	0.2157	0.20126	0.10877
212.8	0.58	0.15687	0.5467	0.1749	0.21244	0.15699
243.2	0.548	0.14687	0.45687	0.1894	0.23193	0.16657
273.6	0.52	0.1461	0.51357	0.1987	0.21417	0.14657
304	0.501	0.12365	0.46537	0.1574	0.20156	0.14567
334.4	0.4915	0.16874	0.4683	0.1546	0.22568	0.14667
364.8	0.46499	0.123	0.44121	0.165	0.21757	0.14567
395.2	0.46525	0.1015	0.42135	0.1587	0.19666	0.13687
425.6	0.45535	0.10327	0.4243	0.1057	0.2456	0.13224
456	0.42501	0.1127	0.41327	0.1687	0.23899	0.1157
486.4	0.41088	0.1212	0.40352	0.09	0.23255	0.1027
516.8	0.40013	0.09899	0.40015	0.08987	0.24987	0.09457
547.2	0.38514	0.09153	0.3854	0.08756	0.2235	0.07545
577.6	0.37625	0.09531	0.3745	0.09887	0.24897	0.06557
608	0.36466	0.09531	0.36465	0.08754	0.254	0.05845
638.4	0.34253	0.08521	0.34568	0.06998	0.2987	0.05144
668.8	0.36202	0.0754	0.3626	0.06659	0.2334	0.04127
699.2	0.36014	0.07514	0.35678	0.05324	0.23484	0.04567
729.6	0.36547	0.06587	0.35466	0.05124	0.23365	0.03999
Fig. 3e Graph of fraction of EGF tracks positive for APPL1 and EEA1` for cells treated with 50 µM ciliobrevin, Error bars indicate standard deviation (n = 5 cells).
	egf		egf+appl1		egf+eea1
time (s)	mean	sd	mean	sd	mean	sd
30.4	1	0	0.52533	0.21	0.0013	2.3e-05
60.8	1.032	0.322	0.698	0.132	0.00141	0.0007
91.2	0.732	0.234	0.7262	0.253	0.00122	0.00072
121.6	0.823	0.2833	0.783	0.215	0.00013	0.0007864
152	0.692	0.29	0.6623	0.224	0.00131	0.0004213
782.4	0.682	0.321	0.623	0.242	0.00432	0.00143
812.8	0.527	0.2924	0.50183	0.23	0.00524	0.00189
843.2	0.6102	0.3954	0.49724	0.261	0.00592	0.00178
873.6	0.5724	0.2645	0.50132	0.2515	0.0062	0.00153
904	0.6205	0.243	0.4872	0.215	0.0053	0.00126
1534.4	0.5839	0.2517	0.4522	0.2013	0.114	0.0395
1564.8	0.573	0.2223	0.40892	0.2041	0.12622	0.0315
1595.2	0.5832	0.235	0.4211	0.21987	0.11525	0.04
1625.6	0.56284	0.25012	0.4132	0.21689	0.11488	0.0693
1656	0.56	0.214	0.42489	0.12344	0.16106	0.0986
2286.4	0.5234	0.23113	0.23152	0.121	0.21345	0.105
2316.8	0.50243	0.287	0.22306	0.1123	0.26126	0.09786
2347.2	0.5143	0.2567	0.20914	0.09909	0.24119	0.08758
2377.6	0.528	0.23001	0.21961	0.10002	0.2635	0.1005
2408	0.5109	0.213	0.14201	0.09767	0.26997	0.1144
3038.4	0.5111	0.2643	0.12402	0.04564	0.435	0.21144
3068.8	0.49898	0.234	0.12018	0.0493	0.3985	0.20111
3099.2	0.4553	0.253	0.12119	0.0413	0.4214	0.2352
3129.6	0.4603	0.239	0.10944	0.02555	0.44259	0.2245
3160	0.4892	0.253	0.10572	0.02643	0.4307	0.2352
	--	--	--	--	--	--
	--	--	--	--	--	--
	--	--	--	--	--	--
	--	--	--	--	--	--
	--	--	--	--	--	--
	--
	--

## Sheet: Sheet4
fig. 4c Change in relative intensity of APPL1-EGFP in the peri-nuclear region of HeLa cells following addition of an EGF pulse of either 100 nM (blue) or 20 nM (green). Error bars represent standard deviation. (n = 5 cells).
	100 mM EGF		20 mM EGF		100 mM EGF, Xestospongin C
time (s)	normalised relative intensity	SD	normalised relative intensity	SD	normalised relative intensity	SD
0	1	0	1	0	1	0
3.8	0.75259	0.15108	0.83865	0.10444	0.825	0.203
7.6	0.25572	0.18119	0.66408	0.10147	0.65	0.198
11.4	0.12847	0.10049	0.56801	0.15567	0.56	0.321
15.2	0.02319	0.00826	0.44187	0.10458	0.43	0.213
19	0.02578	0.01106	0.54614	0.08738	0.531	0.168
22.8	0.0192	0.01051	0.43671	0.09455	0.437	0.181
26.6	--	--	0.53934	0.12188	0.521	0.208
30.4	--	--	0.39361	0.10391	0.382	0.199
34.2	--	--	0.49875	0.12816	0.489	0.217
fig. 4e Maximum intensity projection of images of APPL1-EGFP (top, green in Merge) and R-GECO (middle, magenta in Merge) in HeLa cells stimulated with 100 nM pulse of ionomycin. Time recorded in seconds from ionomycin addition. Scale bar = 10 µm. Inserts correspond to zoomed sections (unbroken and dotted squares respectively) at each time point, scale bar = 1 µm.
	T (0) - RGECO	t(measured) APPL1 desorption (s)
IMC	26.157	48.31	52.847	56.058	59.253	61.655	64.057	72.331
	T (0) - EGF binding	t(measured) APPL1 desorption (s)
EGF	0	49.644	52.847	56.05	59.7	61.655	63.523	66.192
	T (0) - EGF	t(measured)RGECO peak (s)
EGF	0	18.95	21.352	23.488	26.157	28.559	31.459	36.062
Fig. 4f R-GECO signal changes upon EGF stimulation in normal media vs EGTA containing calcium-chelated media (n = 5 cells).
	EGTA		No EGTA
time (s)	Normalised intensity change	SD	Normalised intensity change	SD
5.3	0.236	0.18302	0.302	0.01089
10.6	0.28	0.18636	0.239	0.18265
15.9	0.296	0.18257	0.21	0.17192
21.2	0.269	0.20858	0.28	0.1757
26.5	0.278	0.19509	0.335	0.2038
31.8	0.324	0.16981	0.313	0.18045
37.1	0.331	0.18102	0.291	0.18166
42.4	0.232	0.19229	0.306	0.18815
47.7	0.236	0.19608	0.25	0.18483
53	0.32	0.20757	0.313	0.18187
58.3	0.294	0.16713	0.247	0.19244
63.6	0.21	0.1822	0.313	0.1808
68.9	0.272	0.18828	0.217	0.18701
74.2	0.213	0.19475	0.287	0.17389
79.5	0.655	0.17819	0.788	0.18084
84.8	0.817	0.18998	1.119	0.17305
90.1	0.434	0.17375	0.563	0.19645
95.4	0.372	0.19606	0.342	0.17658
100.7	0.265	0.16651	0.291	0.18533
106	0.342	0.20585	0.294	0.1855
111.3	0.28	0.19641	0.306	0.16635
116.6	0.247	0.18702	0.269	0.18521
121.9	0.335	0.18753	0.287	0.16836
127.2	0.276	0.1957	0.309	0.18968

## Sheet: Sheet5
Fig. 5b, Fluorescence lifetimes distribution of APPL1-EGFP photons in the unstimulated (green) and 2 min post 100 nM EGF stimulation (blue); black curves represent a Gaussian fit. (n = 8 cells, plot data consists of values from ~ 400 endosomes for each condition)
nanoseconds	delta PTB, +EGF	WT APPL1, erlotinib, -EGF		delta PTB -RGF	WT APPL1, erlotinib, +egf	WT APPL1 +EGF		WT APPL1-EGF
1.8	2.26613e-06	0	0	0.000575	0.38071	1.91623e-05	0.26894	5.00427e-05
1.80503	2.74753e-06	0	0	0	0.41485	0	0.29289	0
1.81005	2.6459e-06	0	0	0.00051	0.43049	9.58116e-06	0.31683	1.3473e-05
1.81508	2.31784e-06	0	0	4.44e-05	0.44898	0	0.34077	0
1.8201	2.76714e-06	0	0	0	0.46722	0	0.36472	2.30966e-05
1.82513	2.92404e-06	0	0	0.000158	0.48312	0	0.38866	1.09815e-05
1.83015	1.94164e-06	0	0	7.09e-05	0.50394	0	0.4126	3.13624e-05
1.83518	3.39831e-06	0	0	0.000281	0.51726	0	0.43655	7.69888e-06
1.8402	3.82978e-06	0	0	0.000128	0.54067	0	0.46049	0
1.84523	3.43575e-06	4.82169e-05	0	0	0.5514	6.06807e-05	0.48443	0
1.85025	0.000357432	0	0	0.000412	0.5774	6.06807e-05	0.50838	0
1.85528	5.397e-06	1.9902e-05	0	0.000234	0.58554	0	0.53232	2.91081e-05
1.8603	4.95304e-06	0	0	0.000202	0.60757	4.15184e-05	0.55626	1.70852e-05
1.86533	3.14335e-06	0	0	0	0.61413	1.27749e-05	0.58021	4.23438e-05
1.87035	3.95994e-06	0	0	0.000589	0.61968	3.21347e-05	0.60415	9.42586e-07
1.87538	4.59824e-06	0	0.00121	0	0.64112	0	0.62809	9.16286e-05
1.8804	4.9887e-06	0	0	0.000409	0.65086	4.47121e-05	0.65204	2.456e-05
1.88543	0.000113073	6.96569e-06	0	0.000763	0.65382	0.0002042	0.67598	4.64701e-05
1.89045	5.58243e-06	0.000217332	0.0014	0.000937	0.67468	0	0.69993	5.38922e-05
1.89548	5.19196e-06	0	0.00196	0	0.68759	4.25889e-05	0.72387	0
1.9005	3.69784e-06	0	0.0027	0	0.68796	1.1853e-05	0.74781	2.95431e-05
1.90553	8.42802e-06	0.000201234	0	0.000589	0.70823	0	0.77176	5.10183e-06
1.91055	7.1015e-06	0.00317	0.00181	0	0.7221	4.5634e-05	0.7957	3.84944e-05
1.91558	3.2357e-05	0.00257	0	0	0.72432	4.68353e-05	0.81964	5.5105e-06
1.9206	7.45987e-06	0	0	0.000273	0.74178	0	0.84359	2.68934e-05
1.92563	5.208e-06	0.000282496	0.00304	0.000671	0.75624	0	0.85646	1.15483e-05
1.93065	0.000628703	0.000230748	0.00297	0.000717	0.76105	0	0.86753	6.09055e-06
1.93568	0.000529118	3.18315e-05	0.00552	0.000164	0.77533	4.36901e-05	0.86803	2.50214e-05
1.9407	9.44252e-06	0.00452	0.00555	0.000878	0.79038	0	0.87241	0
1.94573	1.11827e-05	0.00652	0.00744	0.000979	0.79778	0	0.88773	0
1.95075	9.02887e-06	0.0063	0.00617	0.000602	0.80888	0.00207	0.88836	0
1.95578	9.41221e-06	0.00557	0.0054	0.000433	0.82452	0.00812	0.89147	2.11719e-05
1.9608	1.89974e-05	0.000864781	0.00689	0.000696	0.83451	0.00364	0.90432	4.61933e-05
1.96583	1.24521e-05	0.00207	0.00262	0	0.84243	0.00758	0.90743	0
1.97085	0.000556383	0.00812	0.00394	0.000638	0.85866	0.000638	0.91542	0.00027716
1.97588	1.2757e-05	0.00364	0.00298	0.0021	0.8639	0.0021	0.92027	2.50214e-05
1.9809	0.00109	0.00758	0.00585	0.00172	0.87124	0.00172	0.92713	0
1.98593	0.00253	0.00419	0.00572	0.00249	0.87599	0.00249	0.93622	0
1.99095	2.38167e-05	0.00626	0.00979	0.00128	0.8928	0.00128	0.93936	2.56673e-05
1.99598	0.000842253	0.01463	0.01424	0.00416	0.89473	0.00416	0.94683	0
2.00101	0.00225	0.00938	0.01688	0.00224	0.90797	0.00224	0.95217	0
2.00603	0.000973399	0.01211	0.00553	5.79e-05	0.90954	5.79e-05	0.9633	2.11719e-05
2.01106	0.000940829	0.01913	0.01187	0.003	0.92555	0.003	0.96653	0
2.01608	0.00201	0.02193	0.03238	0.00244	0.92694	0.00244	0.96812	0
2.02111	0.0019	0.01243	0.02469	0.00658	0.94309	0.00658	0.98407	0
2.02613	0.00112	0.01344	0.03226	0.00629	0.9447	0.00626	0.98623	0
2.03116	0.000456919	0.01046	0.03374	0.000965	0.95638	0.01463	0.98725	0.000123294
2.03618	0.000955837	0.02723	0.02365	0.00684	0.96107	0.00938	1.00003	0
2.04121	0.00766	0.04934	0.03951	0.01165	0.97664	0.01211	1.00593	0
2.04623	0.01294	0.02188	0.04727	0.00994	0.98143	0.01913	1.01119	8.58544e-05
2.05126	0.000641494	0.0433	0.0339	0.01461	0.98721	0.00219	1.01598	0
2.05628	0.0091	0.06578	0.04829	0.01768	0.99521	0.00124	1.02563	0
2.06131	0.00331	0.04935	0.05252	0.01254	1.01019	0.01344	1.03193	0
2.06633	0.01318	0.06092	0.04715	0.02746	1.01804	0.00105	1.03513	0.00017509
2.07136	0.0048	0.07337	0.06085	0.02832	1.01815	0.00272	1.04533	0
2.07638	0.02162	0.05932	0.07133	0.03911	1.02935	1.03714e-05	1.04788	0
2.08141	0.01961	0.07026	0.0807	0.03189	1.04374	0.000163263	1.05908	3.08548e-05
2.08643	0.02282	0.08557	0.07852	0.06974	1.04886	0	1.06383	0
2.09146	0.05457	0.10181	0.12278	0.05393	1.05488	0	1.06503	0
2.09648	0.05549	0.08622	0.08627	0.07308	1.06349	0	1.07978	0
2.10151	0.07262	0.09769	0.09256	0.08813	1.07729	0.000133753	1.08302	1.3473e-05
2.10653	0.05935	0.10743	0.16136	0.11111	1.07969	1.65883e-05	1.08472	0
2.11156	0.0718	0.16193	0.19971	0.11467	1.09161	3.51309e-05	1.09574	0
2.11658	0.11412	0.13617	0.24781	0.12534	1.09763	7.02618e-05	1.10442	0
2.12161	0.09207	0.17731	0.18128	0.12434	1.11052	6.96421e-05	1.10697	0.000165157
2.12663	0.14466	0.21557	0.26826	0.15788	1.11085	5.96587e-05	1.11169	0
2.13166	0.128	0.20987	0.2796	0.18373	1.12834	0.000121361	1.12412	0
2.13668	0.1516	0.21378	0.25402	0.23003	1.13177	0.000134136	1.12764	3.65697e-05
2.14171	0.18137	0.25133	0.37309	0.2333	1.14135	0	1.13091	0.000219787
2.14673	0.19257	0.24079	0.28721	0.29821	1.1444	2.65717e-05	1.14359	7.86552e-06
2.15176	0.26456	0.31712	0.4558	0.29457	1.16507	0.00022356	1.14382	1.18211e-05
2.15678	0.32523	0.27318	0.42601	0.34606	1.16591	6.63767e-05	1.15485	0.000117685
2.16181	0.33695	0.33384	0.56039	0.35934	1.17218	0	1.15954	2.293e-05
2.16683	0.29225	0.33635	0.608	0.35708	1.17795	0	1.16352	1.32002e-05
2.17186	0.33707	0.40772	0.53214	0.42961	1.20005	0.000430625	1.16541	3.4645e-05
2.17688	0.3686	0.40592	0.63092	0.46977	1.2018	0.000639511	1.1755	0
2.18191	0.48387	0.50127	0.70112	0.43148	1.203	0.00011178	1.17864	0
2.18693	0.51822	0.52194	0.73281	0.5455	1.2115	0	1.1788	0.000415944
2.19196	0.43815	0.51023	0.71949	0.60394	1.23383	0	1.18322	3.09168e-06
2.19698	0.49546	0.53612	0.66155	0.59855	1.23419	0.000368496	1.19145	0
2.20201	0.62058	0.57928	0.7651	0.66177	1.23853	0.000267505	1.19188	1.73225e-05
2.20704	0.64937	0.61876	0.72425	0.70621	1.24505	4.47121e-05	1.20274	0.000950515
2.21206	0.66064	0.56984	0.75558	0.74104	1.26466	4.53794e-05	1.20292	3.54027e-05
2.21709	0.70151	0.69476	0.7795	0.7869	1.26833	0.000141495	1.20512	0
2.22211	0.70247	0.62649	0.8169	0.79248	1.27526	8.67122e-06	1.2074	0
2.22714	0.8641	0.71404	0.84556	0.81921	1.2786	0.000165307	1.21835	3.96974e-05
2.23216	0.88286	0.79839	0.88114	0.85378	1.29549	8.87568e-05	1.22262	0
2.23719	0.86097	0.74055	0.86588	0.82153	1.30247	0.000273689	1.22335	0
2.24221	0.86478	0.80112	0.90748	0.89896	1.31199	0.000144317	1.22668	0.000198062
2.24724	0.89616	0.7784	0.87097	0.92509	1.31216	6.86883e-07	1.23159	8.42065e-06
2.25226	0.93676	0.92853	0.86053	0.94143	1.32631	0.000128161	1.2393	0
2.25729	0.87785	0.84754	0.76449	0.9431	1.33661	1.16795e-05	1.24232	0
2.26231	1	0.93023	0.89196	0.96697	1.34571	6.91785e-07	1.24482	0
2.26734	0.85544	0.87708	1	0.93595	1.34872	4.0231e-05	1.25063	0.000150128
2.27236	0.86919	0.93167	0.89218	0.99612	1.35714	1.82104e-05	1.25525	0
2.27739	0.98759	0.9004	0.94572	0.94398	1.37075	7.10996e-05	1.25806	0
2.28241	0.90993	0.93469	0.81016	0.93744	1.37926	3.29574e-05	1.26202	0
2.28744	0.9406	0.85642	0.83663	0.97553	1.38545	1.29132e-05	1.27121	0
2.29246	0.8447	1	0.79351	1	1.38797	0.000192358	1.2713	0
2.29749	0.91944	0.92335	0.85206	0.89643	1.40489	6.48248e-05	1.27457	2.58783e-05
2.30251	0.86348	0.89332	0.85247	0.94742	1.41281	5.17383e-05	1.28172	0
2.30754	0.89592	0.94893	0.86153	0.96743	1.4188	7.85838e-07	1.28453	0
2.31256	0.80912	0.93315	0.80471	0.84772	1.42218	0.00014824	1.28716	0
2.31759	0.97014	0.94913	0.81587	0.8344	1.43903	0.00030265	1.29777	0
2.32261	0.91937	0.96185	0.70585	0.80695	1.44636	0.000103497	1.29851	0.000239786
2.32764	0.90673	0.93888	0.72117	0.79971	1.44962	0.00022076	1.30142	0
2.33266	0.87348	0.90194	0.76329	0.74256	1.45891	0.000638979	1.30311	0.000158902
2.33769	0.79498	0.94528	0.713	0.71973	1.47316	0.000490048	1.31101	0
2.34271	0.76761	0.92481	0.73636	0.70148	1.47991	0.000676924	1.3117	3.4645e-05
2.34774	0.7318	0.79705	0.66053	0.67802	1.48045	0.000199666	1.31906	6.69653e-05
2.35276	0.77725	0.85722	0.62955	0.63548	1.49564	0.00125	1.32112	0
2.35779	0.70283	0.74853	0.62362	0.60638	1.5073	0.000650227	1.32246	0.00039644
2.36281	0.70054	0.80693	0.54614	0.59525	1.51128	7.0115e-05	1.32424	0
2.36784	0.71681	0.73203	0.60578	0.5291	1.51346	0.000999926	1.32661	2.69461e-05
2.37286	0.62169	0.75187	0.56132	0.48629	1.53236	0.00114	1.33501	6.83234e-05
2.37789	0.59423	0.70803	0.57504	0.52362	1.54144	0.00156	1.33748	0
2.38291	0.47454	0.68472	0.61291	0.40654	1.54211	0.00274	1.34082	0
2.38794	0.51509	0.6295	0.58953	0.45845	1.54702	0.00374	1.34153	0
2.39296	0.4578	0.64943	0.46525	0.43758	1.56909	0.00327	1.3464	9.04619e-05
2.39799	0.4559	0.56497	0.40748	0.37466	1.57294	0.00285	1.35072	0
2.40302	0.40075	0.6127	0.39005	0.36336	1.57558	0.00212	1.35096	2.91624e-07
2.40804	0.35065	0.55196	0.37606	0.36846	1.58057	0.00118	1.35644	2.08236e-05
2.41307	0.33687	0.54421	0.39233	0.34154	1.60376	0.00331	1.36052	9.04619e-05
2.41809	0.27892	0.50768	0.35337	0.31859	1.60582	0.00218	1.36395	0
2.42312	0.25843	0.46694	0.31633	0.27586	1.60972	0.00406	1.36692	0.000100085
2.42814	0.26133	0.43513	0.32607	0.27674	1.61412	0.00373	1.37034	0.000260338
2.43317	0.218	0.43804	0.30978	0.27316	1.63459	0.00434	1.37136	0.000115832
2.43819	0.20461	0.47227	0.35805	0.25463	1.64255	0.00847	1.37719	0
2.44322	0.19305	0.40865	0.30143	0.23694	1.64386	0.00769	1.38021	0
2.44824	0.1698	0.40041	0.23229	0.20459	1.64767	0.00467	1.38287	0.000250214
2.45327	0.17921	0.35408	0.25464	0.19642	1.66542	0.00874	1.38627	0
2.45829	0.12559	0.33129	0.23499	0.19943	1.678	0.01469	1.39042	0
2.46332	0.11105	0.37093	0.21766	0.17911	1.67928	0.0114	1.39429	0.000274734
2.46834	0.08943	0.27354	0.22876	0.17546	1.68122	0.01328	1.39882	2.11719e-05
2.47337	0.10453	0.30745	0.15919	0.17318	1.69625	0.01141	1.39991	0
2.47839	0.10443	0.24397	0.15165	0.18006	1.71214	0.01467	1.40119	7.96834e-05
2.48342	0.07628	0.27423	0.18567	0.14922	1.71477	0.02704	1.40366	3.2393e-05
2.48844	0.06526	0.24633	0.16295	0.15263	1.71601	0.02301	1.41477	5.58169e-05
2.49347	0.0732	0.21852	0.15733	0.13316	1.72707	0.02311	1.4161	2.42515e-05
2.49849	0.04832	0.22148	0.13574	0.11196	1.74628	0.03521	1.4169	2.25192e-06
2.50352	0.04726	0.18203	0.12247	0.12392	1.74832	0.02943	1.41823	0
2.50854	0.03554	0.19452	0.10721	0.10501	1.75274	0.03718	1.41961	0
2.51357	0.04293	0.16062	0.08852	0.09921	1.7579	0.04183	1.43013	0
2.51859	0.03596	0.16331	0.09222	0.10032	1.78042	0.04785	1.43072	6.83234e-05
2.52362	0.02929	0.15307	0.10301	0.09588	1.78188	0.05062	1.43102	0
2.52864	0.03274	0.17078	0.08775	0.10304	1.78873	0.06416	1.43931	0
2.53367	0.02906	0.11514	0.06265	0.07761	1.78947	0.08327	1.44218	0.000543773
2.53869	0.01795	0.13523	0.06555	0.08794	1.81456	0.07526	1.44337	0
2.54372	0.02216	0.11962	0.07577	0.07456	1.81543	0.08775	1.44593	0
2.54874	0.02361	0.08917	0.08022	0.08055	1.81956	0.10981	1.44667	3.71363e-05
2.55377	0.01723	0.07443	0.06521	0.06844	1.8262	0.13703	1.45661	1.67258e-05
2.55879	0.01117	0.08064	0.05669	0.06423	1.8487	0.15586	1.45901	6.35158e-05
2.56382	0.00955	0.08173	0.06587	0.0683	1.84898	0.14375	1.46085	0
2.56884	0.00392	0.09188	0.06332	0.0613	1.85038	0.19659	1.46263	2.7346e-05
2.57387	0.00875	0.06799	0.05205	0.05344	1.86293	0.2003	1.46612	0.00274
2.57889	0.00533	0.08506	0.05723	0.05004	1.88121	0.21236	1.46984	5.63366e-05
2.58392	0.00543	0.06995	0.03313	0.05476	1.88253	0.25977	1.47576	0
2.58894	0.0045	0.06212	0.06699	0.03803	1.88284	0.25469	1.47858	0
2.59397	0.00969	0.05385	0.02842	0.05186	1.89966	0.33301	1.47871	8.85371e-05
2.59899	0.00315	0.03686	0.02826	0.03925	1.91204	0.34262	1.48308	1.57153e-05
2.60402	0.00326	0.04229	0.03079	0.02782	1.91608	0.39763	1.49006	0.000445217
2.60905	0.00251	0.04082	0.03379	0.03883	1.91698	0.39842	1.49068	0
2.61407	0.00444	0.03262	0.03109	0.03571	1.93639	0.42663	1.49453	0
2.6191	0.0023	0.0275	0.02376	0.03459	1.94287	0.4688	1.49632	7.98278e-05
2.62412	0.00239	0.02973	0.00837	0.04092	1.94963	0.52943	1.49841	8.08383e-05
2.62915	0.00139	0.05169	0.01765	0.02227	1.95112	0.57962	1.50559	0
2.63417	0.00254	0.03149	0.01405	0.02328	1.97312	0.56795	1.50955	3.92643e-05
2.6392	0.00249	0.03207	0.01725	0.02764	1.9737	0.57292	1.51048	0
2.64422	0.00643	0.05289	0.01588	0.02223	1.98319	0.65668	1.51401	0.00116
2.64925	0.00353	0.02972	0.00532	0.02062	1.98525	0.67465	1.51811	0
2.65427	2.97628e-05	0.02443	0.01108	0.01784	2.00452	0.68178	1.52051	0
2.6593	0.00137	0.02435	0.01402	0.01826	2.00985	0.74067	1.52279	0
2.66432	0.000708734	0.01554	0.00737	0.02171	2.01674	0.73458	1.52643	4.95761e-05
2.66935	0.00272	0.01339	0.0222	0.01951	2.01939	0.81073	1.53542	0
2.67437	2.58011e-05	0.01364	0.00728	0.01205	2.03535	0.85404	1.53602	0
2.6794	2.7609e-05	0.01984	0.01196	0.02071	2.04658	0.82223	1.53781	0
2.68442	0.000872344	0.0135	0.00659	0.01063	2.05029	0.86808	1.53795	0.000565354
2.68945	0.00195	0.01248	0.00948	0.01439	2.05353	0.86766	1.54238	1.77891e-05
2.69447	0.00186	0.01626	0.00774	0.01278	2.06618	0.91681	1.54926	0
2.6995	0.00133	0.00913	0.00383	0.00592	2.0833	0.85825	1.55034	4.70182e-05
2.70452	0.00176	0.01118	0.0162	0.0115	2.08384	0.94729	1.55751	0
2.70955	1.73356e-05	0.01179	0.00327	0.00745	2.08767	0.91712	1.55834	0
2.71457	1.28836e-05	0.01096	0.01126	0.0097	2.09701	0.92229	1.56189	0.000897414
2.7196	0.000366757	0.00915	0.00899	0.00595	2.11739	0.94442	1.5625	7.12147e-05
2.72462	0.000106981	0.00516	0.01079	0.00792	2.12003	0.89805	1.56525	4.92178e-05
2.72965	1.31511e-05	0.00356	0.00492	0.0066	2.12181	0.90229	1.57429	2.32466e-05
2.73467	1.28961e-05	0.00706	0	0.00877	2.12783	0.90955	1.57573	0
2.7397	0.000448206	0.00371	0.0034	0.0074	2.15094	0.89782	1.57721	0
2.74472	1.316e-05	0.00886	0.00139	0.00779	2.15595	0.88917	1.58017	0
2.74975	1.14376e-05	0.00899	0.00634	0.00711	2.15676	0.91845	1.58584	0.00106
2.75477	0.0008799	0.01387	0.000831	0.00733	2.15866	0.84867	1.58897	0.00013473
2.7598	9.78128e-06	0.00523	0.00121	0.0038	2.18449	0.89239	1.59024	1.13983e-05
2.76482	0.00132	0.00283	0.00306	0.00429	2.18949	0.8485	1.59508	9.97188e-05
2.76985	9.99345e-06	0.00119	0.00176	0.00609	2.19009	0.84162	1.59691	0
2.77487	0.00032201	0.00193	0	0.00351	2.19349	0.82032	1.60221	0
2.7799	0.000892147	0.00162	0.00152	0.00452	2.21805	0.79325	1.60619	4.62433e-05
2.78492	8.26042e-06	0.00406	0.00352	0.00374	2.22032	0.78256	1.60978	0.0009027
2.78995	3.89361e-05	0.00339	0.00596	0.00203	2.22423	0.71685	1.61	4.73298e-05
2.79497	0.000450579	0.00542	0	0.00272	2.23022	0.72488	1.61544	0
2.8	3.66022e-05	0.00698	0.00203	0.00371	2.25114	0.67034	1.61661	0.000108436
					2.2516	0.66221	1.62214	0.000727494
					2.25837	0.64593	1.62491	0.000242588
					2.26695	0.60529	1.62868	8.08383e-05
					2.28197	0.60023	1.63372	0.00084542
					2.28515	0.54467	1.63631	2.82191e-05
					2.29251	0.54814	1.6381	0.000518058
					2.30368	0.50251	1.63983	0.000472565
					2.3128	0.45075	1.64192	0
					2.3187	0.44171	1.65405	0.00286
					2.32665	0.41178	1.65474	0.00106
					2.34041	0.40374	1.65515	0
					2.34363	0.36464	1.65601	3.25232e-05
					2.35225	0.32939	1.65767	0.00219
					2.36079	0.32482	1.66839	0.000147001
					2.37445	0.30975	1.66966	3.25003e-05
					2.37714	0.32239	1.67	0.000334243
					2.3858	0.28502	1.67571	7.91106e-05
					2.39493	0.25177	1.68161	0.00224
					2.40528	0.24609	1.68162	0.000478534
					2.41387	0.22282	1.68457	0.000817841
					2.41936	0.21969	1.68595	0.000735826
					2.42907	0.1918	1.69486	0.000885958
					2.43611	0.18609	1.6954	7.84286e-05
					2.4506	0.17003	1.69949	6.63204e-05
					2.45291	0.17135	1.7019	0.000839878
					2.46321	0.15679	1.70555	0.00198
					2.46694	0.14555	1.7081	4.22957e-05
					2.48646	0.12938	1.7144	4.35537e-05
					2.48733	0.11892	1.7151	0.000327824
					2.49734	0.11057	1.71785	0.000597705
					2.49777	0.09782	1.72133	0.000298871
					2.52001	0.09795	1.72932	0.00134
					2.52406	0.09531	1.7295	0.00232
					2.52859	0.09858	1.73381	0.000676227
					2.53148	0.07112	1.73457	0.000169337
					2.55356	0.07667	1.7348	0.000409208
					2.55942	0.07303	1.74423	0.000928302
					2.56079	0.06839	1.74781	0.00131
					2.56562	0.05633	1.74976	0.000505735
					2.58711	0.05318	1.75344	0.01426
					2.59025	0.05636	1.7545	0.000706994
					2.59751	0.0551	1.75915	0.000329952
					2.59976	0.04556	1.76104	0.00077138
					2.62066	0.04942	1.76571	0.00228
					2.62108	0.04082	1.77406	6.92899e-05
					2.6339	0.04291	1.7742	0.000796743
					2.63424	0.03595	1.77428	0
					2.6519	0.02688	1.77738	0.00451
					2.65422	0.02604	1.78166	0.00303
					2.66804	0.02899	1.78752	0.000170145
					2.67097	0.02597	1.78898	0
					2.68273	0.02204	1.7939	0.000871989
					2.68777	0.02035	1.79761	0.00276
					2.70218	0.02325	1.80075	0.000489216
					2.7077	0.01784	1.80133	0.00543
					2.71356	0.01986	1.80389	9.81607e-05
					2.72132	0.02436	1.81356	0.00171
					2.73632	0.0148	1.8136	0.000635158
					2.74439	0.01335	1.81399	0.000241408
					2.74443	0.0145	1.81881	0
					2.75487	0.01133	1.82527	0.00925
					2.77046	0.01446	1.82722	0.000594739
					2.77521	0.00825	1.82952	0.00641
					2.78116	0.01313	1.8333	0.000338751
					2.78842	0.0079	1.83372	0.00105
					2.8046	0.00957	1.84046	0.00153
					2.80604	0.00966	1.84547	0.00639
					2.81789	0.00505	1.84863	0
					2.82197	0.01016	1.84922	0.00381
					2.83687	0.00563	1.853	0
					2.83874	0.00798	1.8537	0.000482758
					2.85462	0.00612	1.86142	0.01179
					2.85552	0.00599	1.86355	0.000601099
					2.8677	0.00377	1.86693	0.00223
					2.87288	0.00396	1.8727	0
					2.88908	0.00374	1.87316	0.00785
					2.89135	0.00451	1.87737	0.01485
					2.89853	0.00561	1.87846	0.0011
					2.90702	0.00573	1.88017	0.000560402
					2.92263	0.00256	1.8924	0.000288708
					2.92808	0.00288	1.89332	0.0109
					2.92935	0.00226	1.89338	1.01185e-05
					2.94116	0.00144	1.89341	0.00919
					2.95618	0.00214	1.8971	0.01012
					2.96018	0.00283	1.90664	0.00919
					2.96481	0.00286	1.90829	0.01012
					2.9753	0.00215	1.90927	0.00919
					2.98973	0.00319	1.9121	0.01012
					2.99101	0.000104153	1.91988	0.00919
					3.00154	0.00146	1.92105	0.01012
					3.00943	0.000518354	1.92321	0.0107
					3.02184	0.000245916	1.92523	0.01566
					3.02328	0.000184341	1.9318	0.01421
					3.03827	0.00174	1.93312	0.01694
					3.04357	0.000974084	1.93812	0.02026
					3.05266	0.00027833	1.94118	0.02423
					3.05683	0.000226754	1.94499	0.0186
					3.075	0.00114	1.94635	0.01772
					3.07771	0.000568252	1.9515	0.03047
					3.08349	1.86856e-05	1.95304	0.02279
					3.09039	0.00013733	1.95713	0.03429
					3.11173	0.00158	1.95959	0.01812
					3.11185	0.000627747	1.96795	0.04705
					3.11432	4.47121e-05	1.96893	0.04098
					3.12394	4.15184e-05	1.9712	0.04244
					3.14515	6.26827e-05	1.97282	0.04752
					3.14599	0.000559954	1.97308	0.06268
					3.14845	0.000526964	1.98287	0.05069
					3.15749	0.000229948	1.98606	0.0492
					3.17597	6.18724e-05	1.98903	0.06242
					3.18013	0.000363063	1.99089	0.07764
					3.18518	0.00118	1.99288	0.11015
					3.19104	0.000138863	1.99778	0.07561
					3.2068	6.70681e-05	1.9993	0.0779
					3.21427	0.000343341	2.00498	0.08334
					3.22191	0.00291	2.01059	0.1294
					3.22459	7.15393e-05	2.01253	0.11078
					3.23763	0	2.0127	0.14341
					3.24841	0.000740943	2.01682	0.13523
					3.25814	0.000478802	2.02094	0.12118
					3.25864	0.000902752	2.02577	0.11813
					3.26846	6.06807e-05	2.02761	0.17254
					3.28255	0.000403956	2.03029	0.14376
					3.29169	0.000121808	2.03689	0.1492
					3.29537	0.000544253	2.03901	0.18125
					3.29929	0	2.04076	0.19212
					3.31669	0.000289081	2.04253	0.19438
					3.32525	0.000115166	2.04999	0.18924
					3.33011	4.15184e-05	2.05224	0.25996
					3.3321	0.000858308	2.05284	0.21153
					3.35083	0.000134136	2.05744	0.20366
					3.3588	0	2.06471	0.27776
					3.36094	8.94241e-05	2.06548	0.32487
					3.36883	0.000770311	2.06879	0.34833
					3.38497	0.000542982	2.06969	0.33804
					3.39177	0	2.07236	0.31822
					3.39235	0.000132859	2.07872	0.35216
					3.40556	0.00013708	2.08474	0.33414
					3.41911	0.000587595	2.08727	0.41841
					3.4226	4.26147e-05	2.08865	0.39519
					3.4259	2.71466e-05	2.08939	0.38764
					3.44229	8.19305e-05	2.09195	0.48644
					3.45325	0	2.1007	0.41108
					3.45342	9.15215e-05	2.10219	0.59933
					3.45945	0.000133817	2.10519	0.5067
					3.47902	0.000228663	2.10909	0.58719
					3.48425	5.01938e-05	2.11259	0.59062
					3.48739	0.000278347	2.11665	0.59184
					3.493	9.58116e-05	2.1171	0.51047
					3.51508	7.43612e-05	2.11842	0.60587
					3.51575	0.000520023	2.12879	0.63074
					3.52152	8.25428e-05	2.13166	0.66457
					3.52656	1.07309e-05	2.13202	0.67799
					3.54591	0	2.1326	0.68767
					3.55248	6.70681e-05	2.13654	0.65337
					3.55566	7.02618e-05	2.1449	0.70641
					3.56011	1.16251e-05	2.14693	0.69642
					3.57673	1.91623e-05	2.14849	0.78145
					3.58921	0.000504608	2.14855	0.79041
					3.5898	4.79058e-05	2.15813	0.82396
					3.59366	1.91623e-05	2.16048	0.86432
					3.60756	0	2.16185	0.76598
					3.62394	0.000127749	2.1645	0.79767
					3.62594	6.38744e-05	2.16819	0.74124
					3.62721	0	2.17137	0.8601
					3.63839	0	2.17676	0.87113
					3.65808	0	2.18045	0.89053
					3.66076	0	2.18443	0.92887
					3.66266	0.000530157	2.18461	0.79024
					3.66922	3.05072e-05	2.18789	0.91749
					3.69222	0	2.19168	0.92996
					3.69431	0	2.19641	0.977
					3.69939	5.74869e-05	2.19784	0.99029
					3.70005	3.33672e-05	2.20659	0.96662
					3.72636	0	2.20759	0.90745
					3.72786	5.42932e-05	2.20837	0.91945
					3.73087	0	2.21108	0.92226
					3.73612	5.74869e-05	2.21236	1
					3.7605	7.9843e-05	2.22151	0.9097
					3.76142	0	2.22432	0.89696
					3.7617	6.38744e-05	2.22729	0.95935
					3.77285	0.000188429	2.22831	0.92261
					3.79253	2.2356e-05	2.23231	0.91156
					3.79464	0	2.23642	0.89814
					3.79497	0	2.23755	0.92736
					3.80958	3.83246e-05	2.24426	0.90548
					3.82336	0	2.24699	0.83109
					3.82852	5.74869e-05	2.25079	0.80013
					3.82878	6.38744e-05	2.25134	0.82368
					3.84631	3.51309e-05	2.25626	0.88704
					3.85418	0	2.26021	0.88511
					3.86207	1.91623e-05	2.26402	0.86036
					3.86292	8.62304e-05	2.26625	0.7391
					3.88304	4.25353e-05	2.26669	0.78836
					3.88501	0	2.27616	0.79528
					3.89562	0	2.27726	0.79398
					3.89706	9.21898e-06	2.2802	0.63225
					3.91584	2.87435e-05	2.28117	0.80932
					3.91977	8.15201e-05	2.28639	0.74802
					3.92917	0	2.2905	0.71911
					3.9312	5.46554e-05	2.29212	0.7273
					3.94667	0	2.29608	0.55914
					3.9565	7.39551e-05	2.30373	0.67002
					3.96272	1.27749e-05	2.30414	0.66309
					3.96534	0	2.30608	0.66204
					3.97749	0	2.30807	0.57556
					3.99323	4.79058e-05	2.311	0.54644
					3.99628	0	2.31697	0.57942
					3.99948	0	2.32402	0.51629
					4.00832	4.15184e-05	2.32578	0.57387
					4.02983	0	2.32591	0.54335
					4.02996	6.90843e-05	2.32809	0.53104
					4.03361	0	2.33021	0.54141
					4.03915	0	2.33997	0.43527
					4.06338	0	2.34083	0.45768
					4.06669	1.17757e-06	2.34344	0.45539
					4.06775	0	2.34548	0.41438
					4.06998	0	2.35203	0.43076
					4.09693	2.87435e-05	2.35574	0.43151
					4.10081	0	2.35592	0.42166
					4.10189	5.10995e-05	2.35668	0.37394
					4.10342	2.87435e-05	2.36518	0.39951
					4.13048	2.87435e-05	2.36992	0.32442
					4.13163	2.55498e-05	2.37066	0.34443
					4.13603	0	2.37187	0.32686
					4.14015	1.91623e-05	2.37597	0.34479
					4.16246	0	2.38315	0.33316
					4.16403	0	2.38488	0.31541
					4.17017	0	2.38557	0.27428
					4.17687	0	2.38783	0.25817
					4.19329	0	2.39639	0.28625
					4.19759	0	2.39992	0.2428
					4.20431	0	2.40048	0.24906
					4.2136	0	2.40378	0.21501
					4.22412	0	2.40458	0.2262
					4.23114	0	2.40962	0.20734
					4.23845	0	2.4154	0.1904
					4.25033	0	2.41973	0.16413
					4.25494	0	2.42286	0.17646
					4.26469	0	2.42386	0.16732
					4.27259	0	2.42428	0.1865
					4.28577	0	2.43031	0.18695
					4.28706	1.11156e-05	2.43568	0.16707
					4.29824	1.27749e-05	2.4361	0.13015
					4.30673	0	2.44398	0.17452
					4.3166	0	2.44523	0.15457
					4.32379	1.12405e-05	2.4478	0.14854
					4.33179	2.32503e-05	2.44933	0.13058
					4.34087	5.10995e-05	2.45163	0.12918
					4.34743	0	2.46014	0.10987
					4.36052	0	2.46257	0.11493
					4.36534	2.14618e-05	2.46368	0.11873
					4.37501	0	2.46758	0.10854
					4.37825	0	2.47175	0.10982
					4.39725	2.87435e-05	2.47506	0.10427
					4.39889	0	2.47581	0.10146
					4.40908	0	2.48338	0.12135
					4.40915	0	2.48354	0.06654
					4.43245	0	2.48904	0.10623
					4.43398	0	2.48997	0.07333
					4.43991	0	2.49569	0.08885
					4.44329	1.27749e-05	2.49949	0.08074
					4.466	9.58116e-06	2.50228	0.06632
					4.47071	0	2.50308	0.08126
					4.47074	0	2.50489	0.07639
					4.47743	0	2.51544	0.0719
					4.49955	0	2.51552	0.05149
					4.50156	0	2.51963	0.04992
					4.50744	1.91623e-05	2.5198	0.06147
					4.51157	0	2.52278	0.0741
					4.53239	0	2.52875	0.06348
					4.5331	3.57697e-06	2.53139	0.04591
					4.54417	0	2.53472	0.0719
					4.5457	0	2.54199	0.05149
					4.56322	0	2.54248	0.04992
					4.56665	9.19791e-06	2.54358	0.06147
					4.57984	9.58116e-06	2.54734	0.0741
					4.5809	5.10995e-05	2.54963	0.06348
					4.59405	0	2.55522	0.04591
					4.6002	0	2.56218	0.0401
					4.61398	4.79058e-05	2.5633	0.0437
					4.61763	0	2.56455	0.04063
					4.62488	0	2.56752	0.03029
					4.63376	0	2.56846	0.03021
					4.64812	0	2.57925	0.04082
					4.65436	0	2.57946	0.0354
					4.6557	0	2.5817	0.02164
					4.66731	0	2.58188	0.03014
					4.68226	1.27749e-05	2.59147	0.02301
					4.68653	0	2.59438	0.00257
					4.69109	9.58116e-06	2.59493	0.00574
					4.70086	0	2.5952	0.02015
					4.7164	0	2.60157	0.02011
					4.71736	0	2.60817	3.21813e-05
					4.72781	1.81988e-05	2.60929	0.001
					4.73441	0	2.61115	0.000661846
					4.74819	0	2.61541	0.00516
					4.75054	0	2.62127	0.000433062
					4.76454	1.0384e-05	2.62141	0.00933
					4.76796	3.51309e-05	2.62421	0.000118416
					4.77901	0	2.6271	0.00568
					4.78468	0	2.63464	0.00545
					4.80127	3.3543e-06	2.63912	0.002
					4.80151	1.27749e-05	2.63935	0.000546621
					4.80984	0	2.64097	0.00275
					4.81882	0	2.64305	0.000540963
					4.83506	0	2.64788	0.00409
					4.838	0	2.65404	0.000820508
					4.84067	0	2.65901	0.000767963
					4.85296	0	2.66067	9.23866e-05
					4.86862	0	2.66112	0.00126
					4.8715	0	2.6633	0.00138
					4.87473	0	2.66895	6.32683e-05
					4.8871	0	2.67435	0.00114
					4.90217	0	2.67496	0.000446535
					4.90232	0	2.68037	0
					4.91146	0	2.68387	3.4315e-05
					4.92124	0	2.68724	0.00129
					4.93315	0	2.68759	6.59505e-05
					4.93572	0	2.69091	0.000299207
					4.94819	0	2.69878	0
					4.95538	0	2.70007	0.0001713
					4.96398	9.58116e-06	2.70082	7.11377e-05
					4.96927	0	2.70686	0.000281434
					4.98492	0	2.71118	0.000973579
					4.98952	0	2.7137	0.000192472
					5.00282	0	2.71406	5.58169e-05
					5.02165	0	2.71977	0
					5.02366	0	2.72281	0.000285983
					5.03637	9.58116e-06	2.7273	0.000349135
					5.05779	8.09954e-06	2.72861	8.09482e-05
					5.05838	0	2.73513	0.000833404
					5.06992	0	2.73876	0.000307455
					5.09193	1.48162e-06	2.73947	1.90957e-06
					5.09511	0	2.74053	0.000453474
					5.10348	0	2.74353	6.4029e-05
					5.12607	0	2.75377	7.89135e-05
					5.13184	0	2.75472	0.000589489
					5.13703	0	2.75844	0.000132182
					5.16021	0	2.75907	0.000400863
					5.16857	0	2.75917	8.06261e-05
					5.17058	0	2.76701	0
					5.19435	0	2.77067	0.000398167
					5.20413	0	2.77336	1.53978e-05
					5.2053	0	2.77887	3.22656e-05
					5.22849	0	2.78024	0
					5.23768	0	2.78301	0.000854134
					5.24202	0	2.78662	0.000236466
					5.26263	1.27749e-05	2.78827	0
					5.27123	0	2.79348	6.73652e-05
					5.27875	0	2.79857	3.34022e-05
					5.29677	0	2.80257	0.000146279
					5.30479	0	2.80319	0
					5.31548	7.06543e-06	2.80672	5.65387e-05
					5.33091	0	2.80696	0.000846798
					5.33834	0	2.8181	3.92093e-05
					5.35221	5.70944e-06	2.81827	7.19876e-06
					5.36505	0	2.81852	0.00023075
					5.37189	0	2.81995	3.39232e-05
					5.38894	1.64146e-06	2.8309	0.000261762
					5.39919	0	2.83302	5.05926e-06
					5.40544	0	2.83319	0
					5.42567	1.11334e-05	2.83447	0.000223951
					5.43333	0	2.83797	4.09193e-05
					5.43899	0	2.84642	0
					5.4624	0	2.84793	0
					5.46747	0	2.85043	0.000130414
					5.47254	0	2.85484	0.000440761
					5.49913	0	2.85767	0.000128956
					5.50161	0	2.85966	0
					5.50609	0	2.86285	0
					5.53575	0	2.86638	0
					5.53586	0	2.8729	0
					5.53965	0	2.87737	0
					5.56988	0	2.87776	0
					5.57259	0	2.87879	0.000161677
					5.5732	0	2.88233	0
					5.60402	0	2.88613	0
					5.60675	1.27749e-05	2.89268	5.76683e-05
					5.60932	0	2.89707	5.19674e-05
					5.63816	0	2.89828	0.000298332
					5.64605	0	2.89937	0.000184773
					5.6723	0	2.90273	0.000166455
					5.68278	0	2.90759	4.24172e-05
					5.70644	0	2.91261	0
					5.71951	0	2.91423	0
					5.74058	0	2.91676	9.23866e-05
					5.75623	0	2.92251	0
					5.77472	0	2.92584	0
					5.79296	0	2.92667	0.000223287
					5.80886	0	2.93018	5.65335e-05
					5.82969	0	2.93646	0
					5.843	0	2.93742	1.53978e-05
					5.86642	0	2.93908	0
					5.87714	0	2.94614	7.51724e-05
					5.90315	0	2.95062	0.000372447
					5.91128	0	2.95232	0
					5.93988	0	2.95233	0
					5.94542	0	2.95616	0
					5.97661	0	2.96209	0.000108884
					5.97956	0	2.96555	4.04191e-07
					6.01334	0	2.96725	0
					6.0137	0	2.97456	0
					6.04784	0	2.97586	3.65697e-05
					6.05007	0	2.97804	0.000153978
					6.08197	0	2.97879	8.04341e-05
					6.0868	1.27749e-05	2.98216	0
					6.11611	0	2.99202	2.26347e-05
					6.12353	0	2.99399	2.50214e-05
					6.15025	0	2.99556	0
					6.16026	0	2.99708	2.50214e-05
					6.18439	0	2.99851	3.65697e-05
					6.19699	0	3.00526	8.16081e-06
					6.21853	0	3.00994	0
					6.23372	0	3.01199	0
					6.25267	6.42036e-07	3.01526	0
					6.27045	0	3.0185	0
					6.28681	8.93912e-06	3.02245	0.000177259
					6.30717	0	3.0259	2.50214e-05
					6.32095	0	3.02691	2.50214e-05
					6.3439	0	3.03173	0
					6.35509	0	3.03496	2.30966e-05
					6.38063	0	3.04182	2.57913e-05
					6.38923	0	3.04185	3.07955e-05
					6.41736	0	3.04497	0
					6.42337	0	3.04639	9.24261e-05
					6.45409	0	3.05466	8.08383e-05
					6.45751	0	3.05674	1.15483e-06
					6.49082	0	3.0578	0
					6.49165	0	3.05821	0
					6.52579	0	3.07034	4.0195e-05
					6.52755	0	3.07144	0
					6.55993	0	3.07165	3.84944e-07
					6.56428	0	3.07375	1.3998e-05
					6.59406	0	3.07436	0
					6.60101	0	3.08468	0
					6.6282	0	3.08657	1.11634e-05
					6.63774	0	3.0897	3.21953e-05
					6.66234	0	3.09406	4.04191e-05
					6.67447	0	3.09428	0
					6.69648	0	3.09792	0
					6.7112	0	3.10148	0
					6.73062	0	3.10565	0
					6.74793	0	3.11115	0
					6.76476	0	3.11376	0
					6.78466	0	3.1164	1.62043e-05
					6.7989	3.80283e-06	3.11822	0.000165526
					6.82138	0	3.12161	1.73225e-05
					6.83304	5.77833e-06	3.12439	0
					6.85811	0	3.13131	2.16852e-05
					6.86718	0	3.13346	8.80522e-06
					6.89484	0	3.13756	5.09926e-05
					6.90132	0	3.13762	0
					6.93157	0	3.14217	3.07955e-05
					6.93546	0	3.14623	5.64218e-05
					6.9683	9.58116e-06	3.15086	0
					6.9696	6.38744e-06	3.15316	4.66783e-06
							3.15351	5.55419e-05
							3.16114	9.81607e-05
							3.1641	0
							3.16611	0.000244413
							3.16946	4.35937e-05
							3.17286	0
							3.17606	0
							3.17733	0
							3.18541	0
							3.19005	0.000296934
							3.19057	1.09132e-05
							3.19097	1.10626e-05
							3.19256	3.59938e-05
							3.20136	0
							3.20381	4.10543e-05
							3.20589	2.16577e-05
							3.21225	1.21242e-05
							3.214	0.000134229
							3.21704	0
							3.21732	2.50214e-05
							3.2208	0.000109709
							3.23028	0
							3.23195	0
							3.23327	2.46464e-05
							3.23572	0
							3.23794	4.42686e-05
							3.24352	0
							3.24922	3.03039e-05
							3.25063	0
							3.25165	0
							3.25675	0
							3.26188	2.11719e-05
							3.26517	3.58365e-05
							3.26555	0
							3.26999	0
							3.27135	0
							3.28046	0
							3.28112	4.97178e-05
							3.28322	0
							3.28583	0.000194997
							3.29105	0
							3.29538	4.43602e-06
							3.29646	0
							3.29707	0
							3.3097	0
							3.30977	0.00013798
							3.31029	3.79078e-05
							3.31075	0
							3.31303	0
							3.32293	0
							3.32521	0
							3.32898	4.61933e-05
							3.33045	5.5923e-05
							3.33372	4.04191e-05
							3.33617	0
							3.34012	0
							3.34493	0
							3.34941	0
							3.35015	1.91411e-05
							3.35504	0
							3.35766	5.19674e-05
							3.36088	0
							3.36264	0
							3.36995	0
							3.37588	0
							3.37683	0
							3.3816	4.38731e-05
							3.38487	0
							3.38912	0
							3.39278	0
							3.39978	0
							3.40235	0
							3.40555	3.31157e-05
							3.40874	0
							3.4147	0
							3.41559	0
							3.42469	0
							3.42882	0
							3.42949	4.31678e-05
							3.42961	0
							3.44064	0
							3.44206	0
							3.44453	0
							3.45343	5.90138e-05
							3.4553	0
							3.45659	0
							3.45944	0
							3.46853	0
							3.47254	0
							3.47435	0
							3.47738	0.000242343
							3.48177	0
							3.4885	0
							3.48927	0
							3.49501	0
							3.50132	4.23438e-05
							3.50418	0
							3.50445	0
							3.50824	0
							3.5191	0
							3.5204	0
							3.52148	0
							3.52526	5.00427e-05
							3.53401	1.23732e-05
							3.53472	0
							3.53635	1.73225e-05
							3.54795	0
							3.54893	4.94928e-06
							3.54921	5.74779e-06
							3.5523	0
							3.56119	0
							3.56384	0
							3.56825	0
							3.57315	0.000236767
							3.57442	0
							3.57876	0
							3.58421	0
							3.58766	0
							3.59367	0
							3.59709	0
							3.60016	0
							3.6009	0
							3.60859	2.50214e-05
							3.61413	0
							3.61611	0
							3.62104	0.000236741
							3.6235	0
							3.62737	0
							3.63206	0
							3.63842	0
							3.64061	0
							3.64498	0
							3.64801	0
							3.65333	0
							3.65384	0
							3.66396	2.30966e-05
							3.66708	0
							3.66825	0
							3.66892	0
							3.67992	0
							3.68032	0
							3.68316	0
							3.69287	1.40531e-05
							3.69355	0
							3.69587	0
							3.69808	0
							3.70679	0
							3.71182	0
							3.71299	0
							3.71681	0.000222688
							3.72002	0
							3.72777	0
							3.72791	0
							3.73326	0
							3.74076	0
							3.74282	0
							3.74372	0
							3.7465	0
							3.75774	0
							3.75967	7.69888e-06
							3.75973	0
							3.7647	1.15483e-05
							3.77265	0
							3.77297	0
							3.77563	0
							3.78621	0
							3.78757	0
							3.78864	0
							3.79158	0
							3.79944	2.69461e-05
							3.80248	0
							3.80753	0
							3.81259	1.04805e-05
							3.8174	0
							3.82348	0
							3.83231	0
							3.83653	1.83903e-05
							3.83943	0
							3.84723	0
							3.85539	0
							3.86047	0
							3.86214	0
							3.87134	0
							3.87706	0
							3.88442	9.09628e-06
							3.88729	0
							3.89197	0
							3.90324	0
							3.90689	2.30966e-05
							3.90836	4.69447e-05
							3.91919	0
							3.9218	0
							3.9323	2.86467e-05
							3.93514	0
							3.93672	0
							3.9511	0
							3.95163	0
							3.95625	1.53978e-05
							3.96655	0
							3.96705	0
							3.98019	1.3473e-05
							3.98146	0
							3.983	0
							3.99638	0
							3.99895	1.64976e-05
							4.00413	0
							4.01129	0
							4.0149	6.59904e-06
							4.0262	0
							4.02808	0
							4.03085	0
							4.04112	0
							4.04681	0
							4.05202	0
							4.05603	0
							4.06276	0
							4.07095	0
							4.07597	0
							4.07871	0
							4.08586	0
							4.09466	0
							4.09991	5.77416e-06
							4.10078	0
							4.11061	0
							4.11569	0
							4.12385	1.73225e-05
							4.12656	0
							4.13061	0
							4.14252	0
							4.14552	0
							4.1478	0
							4.15847	0
							4.16044	0
							4.17174	0
							4.17442	0
							4.17535	0
							4.19027	0
							4.19037	0
							4.19568	7.69888e-06
							4.20518	0
							4.20632	0
							4.21963	1.73225e-05
							4.2201	0
							4.22227	0
							4.23501	0
							4.23823	0
							4.24357	0
							4.24993	0
							4.25418	0
							4.26484	0
							4.26751	0
							4.27013	0
							4.27976	0
							4.28608	0
							4.29146	0
							4.29467	0
							4.30203	0
							4.30959	0
							4.3154	0
							4.31799	0
							4.3245	0
							4.33394	0
							4.33934	0
							4.33942	0
							4.34989	0
							4.35433	0
							4.36329	0
							4.36584	0
							4.36925	0
							4.38179	0
							4.38416	0
							4.38723	0
							4.39774	0
							4.39908	0
							4.41117	0
							4.4137	0
							4.41399	0
							4.42891	2.11719e-05
							4.42965	0
							4.43512	2.30966e-05
							4.4456	0
							4.45906	0
							4.46155	0
							4.4775	0
							4.48301	0
							4.49345	0
							4.50695	0
							4.50941	0
							4.52536	3.65697e-05
							4.53089	0
							4.55484	0
							4.57878	5.31935e-06
							4.60272	4.54814e-07
							4.62667	0
							4.65061	0
							4.67455	0
							4.6985	0
							4.72244	0
							4.74638	0
							4.77033	5.19411e-06
							4.79427	2.50477e-06
							4.81822	0
							4.84216	0
							4.8661	0
							4.89005	0
							4.91399	0
							4.93793	0
							4.96188	0
							4.98582	0
							5.00976	0
							5.03371	0
							5.05765	0
							5.08159	0
							5.10554	0
							5.12948	0
							5.15342	1.04805e-06
							5.17737	4.72611e-06
							5.20131	0
							5.22526	0
							5.2492	1.12056e-06
							5.27314	1.81266e-05
							5.29709	0
							5.32103	0
							5.34497	0
							5.36892	0
							5.39286	0
							5.4168	0
							5.44075	0
							5.46469	0
							5.48863	0
							5.51258	0
							5.53652	0
							5.56046	0
							5.58441	0
							5.60835	0
							5.6323	0
							5.65624	1.15483e-05
							5.68018	0
							5.70413	0
							5.72807	0
							5.75201	0
							5.77596	0
							5.7999	0
							5.82384	0
							5.84779	0
							5.87173	0
							5.89567	0
							5.91962	0
							5.94356	0
							5.96751	0
							5.99145	0
							6.01539	0
							6.03934	0
							6.06328	0
							6.08722	0
							6.11117	0
							6.13511	0
							6.15905	0
							6.183	0
							6.20694	0
							6.23088	0
							6.25483	0
							6.27877	0
							6.30271	0
							6.32666	0
							6.3506	0
							6.37455	0
							6.39849	0
							6.42243	0
							6.44638	0
							6.47032	0
							6.49426	0
							6.51821	0
							6.54215	0
							6.56609	0
							6.59004	0
							6.61398	0
							6.63792	0
							6.66187	0
							6.68581	0
							6.70976	0
							6.7337	0
							6.75764	0
							6.78159	0
							6.80553	0
							6.82947	0
							6.85342	0
							6.87736	0
							6.9013	0
							6.92525	0
							6.94919	0
							6.97313	0
							6.99708	0
							7.02102	0
							7.04496	0
							7.06891	0
							7.09285	0
							7.1168	0
							7.14074	0
							7.16468	0
							7.18863	0
							7.21257	0
							7.23651	5.77416e-06
fig. 5d Percentage of EGF bearing endosome tracks which showed confined (green), diffusive (teal) or directed (magenta) motility in HeLa cells transfected with APPL1-ΔPTB EGFP or treated with 10 µM erlotinib. Error bars correspond to the standard deviation. (n = 6 cells).
no treatment				APPL1 delta PTB				erlotnib
confined	diffusive	directed		confined	diffusive	directed		confined	diffusive	directed
11.9758	10.4186	61.5729		59.1355	32.6208	1.66692		74.3856	33.3074	25.4032
12.3036	21.305	60.8453		73.2951	31.0037	11.9436		46.5154	35.5613	18.5485
14.7795	26.7138	68.4943		46.4044	25.7937	10.8895		60.2124	41.6061	3.3049
14.6516	20.4733	56.8728		43.2276	17.6002	17.3731		49.0323	32.3232	40.2444
15.175	26.3839	67.4673		42.8174	20.6087	21.0141		34.9314	14.0198	45.9543
11.3443	28.6122	75.098		29.51	23.5425	16.0942		54.7082	26.5926	8.29267
fig. 5e Scatter plots of EGF distance in microns from centroid in HeLa cells treated with 100 nM EGF at 0-2 mins and 5-7-mins post addition as described in Fig. 1k. The Hela cells were either transfected with APPL1-ΔPTB EGFP (diagonal lined plot) or treated with 10 µM erlotinib (crossed plot) (n = 10 cells)
control		APPL1 deltaPTB		erlotinib
0-2 min	5-7 min	0-2 min	5-7 min	0-2 min	5-7 min
--	--	--	--	3.84446	--
15.7631	5.41788	17.3913	12.5811	17.2438	11.5916
--	--	--	--	1.53744	--
--	--	8.54624	5.92406	10.9068	3.81357
--	--	2.78139	--	8.38049	--
11.6646	2.43159	12.3694	8.50426	13.6117	7.74778
--	--	8.57138	6.24994	11.0154	4.12658
--	--	--	--	7.08405	--
19.2503	8.88502	22.5264	19.4744	22.2897	14.4709
--	--	--	--	4.93217	--
17.8771	6.97449	19.8193	15.618	19.4249	13.1268
18.9795	8.30539	22.0571	18.9386	21.7896	14.1468
5.93013	--	10.567	7.61493	12.5685	6.33441
--	--	8.54804	6.15004	10.9234	3.94756
--	--	--	--	3.91522	--
21.478	11.1173	14.8972	21.9944	18.1275	16.4354
--	--	--	--	5.92408	--
16.9137	6.44174	18.9388	13.9836	18.6215	12.3824
--	--	--	--	7.15966	--
12.2996	2.77537	12.7637	8.91953	13.9927	8.18029
18.4471	7.59961	21.2752	17.5821	20.4183	13.7258
--	--	--	--	3.31506	--
--	--	--	--	6.46553	--
24.7551	18.8547	18.3825	18.4892	25.3279	23.8299
--	--	--	--	3.09036	--
--	--	5.29687	3.91591	9.56524	--
--	--	--	--	2.6828	--
13.0789	3.38467	13.5571	9.52206	14.4323	8.46747
--	--	8.8662	6.4927	11.1053	4.70171
--	--	--	--	4.85333	--
--	--	--	--	2.81124	--
--	--	--	--	1.90849	--
9.25972	1.78676	11.6869	8.08081	13.0913	7.23686
--	--	8.48487	5.8205	10.8431	3.80004
--	--	4.27929	2.44778	8.99631	--
--	--	--	--	5.81984	--
--	--	--	--	7.70902	--
--	--	8.38508	5.60073	10.6177	3.47703
5.55946	--	10.3797	7.58392	12.4953	6.27642
--	--	9.47664	6.60043	11.3212	5.07665
--	--	9.56748	6.89671	11.4978	5.50222
--	--	2.17499	--	8.12177	--
5.4126	--	10.3343	7.52913	12.4886	6.23171
--	--	--	--	7.0543	--
--	--	7.74193	5.17901	10.2764	2.98743
--	--	2.42378	--	8.29167	--
15.0749	4.98801	16.3732	11.8415	16.4354	10.7633
--	--	--	--	5.11312	--
--	--	--	--	4.50728	--
17.3589	6.70622	19.3019	14.7754	18.999	12.8337
21.6642	11.5452	15.3438	22.4828	18.5979	17.0366
14.1889	4.45645	15.8505	10.6158	15.8222	9.943
21.2835	11.104	24.8784	21.8498	17.7384	16.2558
13.8163	4.33743	15.4345	10.415	15.5076	9.67222
8.69869	1.19849	11.6008	8.01576	13.0374	7.06112
--	--	8.43558	5.66404	10.6807	3.50289
--	--	--	--	4.82962	--
--	--	9.58933	6.94328	11.5399	5.51333
18.6778	7.96318	21.6934	18.0022	20.616	14.0515
--	--	4.08321	2.33567	8.97099	--
14.7662	4.84776	16.2846	11.6231	16.1868	10.4739
--	--	8.48487	5.78557	10.828	3.6205
18.6676	7.94097	21.6934	17.8891	20.5732	13.9567
--	--	--	--	1.44761	--
--	--	6.05776	4.32837	9.74105	--
21.8904	11.7668	15.5626	23.029	18.8439	17.1288
23.2169	15.18	16.2899	15.5422	22.2272	20.4574
--	--	--	--	4.97235	--
16.4114	5.86995	17.8962	13.4974	17.7715	12.065
17.3811	6.71197	19.3188	14.8879	19.0531	12.8723
19.9532	9.32771	23.2197	20.1041	22.5876	14.8708
--	--	--	--	5.29687	--
24.8936	19.4328	18.4725	19.5935	26.3952	26.962
--	--	6.98953	4.85158	10.0233	--
--	--	3.30518	--	8.57138	--
--	--	6.66289	4.51554	9.78128	--
--	--	--	--	7.78061	--
13.492	4.12841	15.0665	10.1484	15.3199	9.34412
--	--	--	--	7.20584	--
17.4007	6.76753	19.4075	14.9124	19.1033	12.8993
22.5218	13.9301	15.8342	15.1143	20.251	19.3272
--	--	9.5453	6.7671	11.3794	5.44299
16.1731	5.62504	17.8433	13.2112	17.5932	11.8984
2.60199	--	9.81604	7.06103	11.8144	5.71928
20.5398	10.0219	23.7303	21.1635	23.2197	15.4537
14.4344	4.7961	16.177	11.2075	16.0638	10.242
12.673	3.21933	13.493	9.46798	14.3577	8.44787
--	--	6.83876	4.63822	9.90394	--
24.2686	18.5794	17.5371	16.7136	24.6732	22.2453
23.1429	14.6392	15.9586	15.2785	21.3649	19.7067
--	--	--	--	6.50618	--
14.8369	4.95734	16.3216	11.6901	16.3382	10.6388
--	--	3.16283	--	8.5331	--
23.2508	15.5751	16.3115	15.5451	22.5961	20.5514
19.7277	9.16636	22.8259	19.9818	22.5281	14.7087
--	--	3.31506	--	8.58712	--
18.9503	8.24603	22.0082	18.8262	21.2449	14.1283
18.258	7.2343	20.5174	16.3504	19.7713	13.3297
22.85	14.6042	15.9586	15.2484	21.3128	19.6453
21.5109	11.4409	15.0654	22.0828	18.2656	16.7303
8.77269	1.29918	11.6267	8.02821	13.0398	7.08136
12.3042	2.92252	12.7997	8.98658	14.0407	8.22214
--	--	--	--	6.34098	--
--	--	2.17499	--	8.16475	--
7.71155	0.40967	11.5399	7.90499	12.868	6.78443
--	--	4.44885	2.69766	9.19613	--
10.3724	1.97348	11.8775	8.16978	13.1812	7.38813
--	--	--	--	2.70791	--
21.0971	10.3714	24.0638	21.5053	17.2634	15.7951
9.41427	1.83196	11.6869	8.08359	13.0994	7.25328
--	--	--	--	2.98409	--
19.4018	8.95379	22.5281	19.5434	22.2902	14.4896
14.1192	4.42283	15.836	10.5865	15.7177	9.86625
14.1909	4.46754	15.9163	10.6258	15.836	9.95332
15.6143	5.27188	17.1005	12.2851	16.9995	11.2795
--	--	--	--	4.74939	--
18.597	7.77984	21.3201	17.7649	20.5529	13.7641
--	--	7.23564	5.05026	10.1226	2.09387
--	--	--	--	7.32603	--
16.0363	5.4678	17.5421	12.8761	17.3913	11.7012
24.8945	19.7199	25.95	20.0639	31.2246	27.3932
4.30871	--	10.2111	7.45509	12.2717	6.07468
2.85333	--	9.93326	7.09445	11.9056	5.79672
--	--	6.69514	4.5584	9.84543	--
--	--	--	--	6.01974	--
18.2766	7.30631	20.616	16.8182	19.8193	13.3422
20.0788	9.43562	23.4702	20.5495	22.59	15.0582
--	--	--	--	6.61164	--
13.7086	4.25616	15.3199	10.2874	15.4345	9.49613
17.0656	6.55674	19.1226	14.5639	18.777	12.6753
14.2999	4.56307	15.9342	10.71	15.9308	10.067
--	--	--	--	4.78696	--
21.222	11.0805	24.6192	21.7854	17.628	16.2086
13.3533	3.77929	14.4323	9.72121	15.078	9.04221
--	--	--	--	6.99754	--
--	--	3.05006	--	8.51867	--
--	--	--	--	7.50714	--
20.5956	10.0354	23.7761	21.2151	23.5296	15.6617
22.2635	12.9199	15.7697	14.8869	20.1194	18.689
--	--	--	--	7.20418	--
--	--	8.73793	6.45575	11.0803	4.60412
11.6492	2.35582	12.2248	8.4529	13.5942	7.72944
--	--	--	--	1.62048	--
14.432	4.77949	15.9818	11.104	15.9984	10.1814
2.72668	--	9.86622	7.06657	11.8456	5.74984
17.337	6.68531	19.2887	14.7528	18.9571	12.7929
--	--	4.40212	2.57498	9.18253	--
--	--	--	--	3.74	--
18.2491	7.184	20.5174	16.0055	19.7127	13.3241
10.933	2.25156	12.189	8.31427	13.4489	7.69135
--	--	3.43238	1.62313	8.80761	--
13.4639	4.11941	15.0665	10.1229	15.29	9.33871
--	--	7.70902	5.17886	10.2674	2.71985
17.8875	6.98941	19.8682	15.8064	19.4571	13.1675
12.2166	2.72533	12.6685	8.84148	13.9661	8.15993
18.303	7.32865	20.8703	16.8845	19.8682	13.3673
19.0307	8.34154	22.0571	18.9938	21.7915	14.2283
--	--	--	--	4.23272	--
9.24815	1.7701	11.6808	8.07174	13.0872	7.23283
15.2721	5.14356	16.5198	12.0306	16.7452	10.9849
13.9014	4.3577	15.7837	10.5367	15.6638	9.69467
--	--	9.12256	6.56081	11.1353	5.04964
--	--	--	--	5.7215	--
--	--	9.81604	7.05607	11.7828	5.644
--	--	--	--	4.39414	--
--	--	--	--	2.87032	--
--	--	--	--	1.82958	--
16.8726	6.40399	18.9388	13.9666	18.506	12.3587
--	--	--	--	4.72135	--
--	--	8.45786	5.72113	10.8229	3.54627
--	--	--	--	7.25632	--
--	--	3.16283	--	8.55606	--
--	--	9.58933	6.9281	11.5195	5.508
3.90703	--	10.1411	7.29727	12.1849	5.87649
--	--	--	--	6.50095	--
--	--	--	--	7.17474	--
18.8142	7.98841	21.7791	18.3703	20.7216	14.0588
13.3514	3.77886	14.1227	9.69431	14.9734	8.96371
--	--	--	--	5.87914	--
--	--	3.37256	1.32735	8.76345	--
17.5501	6.79058	19.4248	14.9976	19.1226	12.9131
16.04	5.48932	17.5421	13.1092	17.4343	11.7592
--	--	--	--	0.85737	--
--	--	6.50391	4.51284	9.76541	--
6.90114	--	11.4353	7.78688	12.7726	6.60623
13.3603	3.78013	14.4852	9.86462	15.0986	9.07721
--	--	--	--	5.46274	--
13.1986	3.53278	13.9526	9.60011	14.704	8.74585
--	--	--	--	6.07531	--
13.35	3.69823	14.0557	9.65732	14.9161	8.94516
13.0041	3.30265	13.547	9.49509	14.3732	8.449
16.6266	6.23925	18.6418	13.7486	18.0478	12.208
--	--	--	--	2.31185	--
16.1221	5.57429	17.7153	13.1334	17.4755	11.8176
12.5501	2.99126	12.9397	9.22719	14.1681	8.27828
24.8605	19.2094	18.3825	18.8631	26.3273	24.0785
--	--	--	--	5.28904	--
10.7504	2.00149	12.1036	8.20236	13.2239	7.4702
--	--	--	--	6.81661	--
--	--	1.65251	--	8.09749	--
--	--	9.53621	6.64514	11.3678	5.22265
--	--	7.23564	5.00924	10.0567	1.37071
12.1417	2.7243	12.6621	8.83037	13.9526	8.15261
6.68236	--	11.1207	7.74797	12.7637	6.53656
--	--	3.30518	--	8.57807	--
4.439	--	10.2773	7.49456	12.3694	6.11856
18.3186	7.33992	20.8703	16.9437	20.0294	13.3847
--	--	6.05776	4.3904	9.74259	--
13.4109	3.87263	14.704	9.98955	15.1992	9.25218
16.5946	6.21546	18.1012	13.6805	17.9398	12.1754
--	--	8.53479	5.8973	10.8757	3.81349
--	--	--	--	6.7369	--
18.394	7.38192	21.0067	17.2911	20.1161	13.4636
--	--	--	--	7.17727	--
--	--	--	--	4.3593	--
13.1599	3.47087	13.6152	9.55208	14.4818	8.53276
--	--	--	--	1.36335	--
--	--	3.37256	--	8.67673	--
--	--	--	--	5.18354	--
--	--	--	--	5.42521	--
--	--	8.73793	6.42423	11.0344	4.41028
23.552	16.2967	16.3116	15.6339	22.9152	20.7334
23.6722	16.9258	16.3116	15.8478	22.9476	20.8625
15.47	5.25696	16.7452	12.1578	16.8727	11.0757
--	--	--	--	6.35143	--
14.3101	4.68442	15.9342	10.7701	15.9818	10.0927
21.6391	11.4566	15.1801	22.4741	18.4625	16.7761
--	--	--	--	6.9811	--
--	--	--	--	2.30124	--
18.355	7.37743	20.9242	17.2145	20.0646	13.4631
13.2243	3.55112	14.0111	9.60432	14.8041	8.77211
--	--	--	--	4.81716	--
--	--	--	--	7.45866	--
16.4252	5.9233	17.9398	13.5098	17.818	12.075
9.52657	1.94068	11.8144	8.10211	13.0999	7.33376
--	--	--	--	5.64542	--
--	--	--	--	2.78274	--
--	--	7.55953	5.08388	10.1709	2.33182
--	--	3.43238	1.44142	8.78323	--
--	--	5.81984	4.22358	9.69205	--
--	--	--	--	6.36513	--
10.7314	1.98649	11.8775	8.17737	13.2005	7.4409
--	--	--	--	6.64558	--
4.35057	--	10.2674	7.47875	12.3301	6.08343
13.1725	3.53114	13.9185	9.57134	14.6668	8.60586
--	--	--	--	7.95258	--
19.1666	8.8361	22.2902	19.371	22.172	14.47
--	--	--	--	7.51622	--
21.8248	11.6705	15.4653	22.6614	18.6087	17.0404
--	--	1.13764	--	7.98089	--
15.3169	5.14525	16.53	12.0406	16.7632	11.0416
15.5722	5.27144	17.0874	12.1714	16.9462	11.1771
22.2584	12.5496	15.7662	14.7515	20.1149	18.6423
18.9225	8.11288	21.857	18.5701	21.0067	14.1058
13.4493	4.11349	14.9734	10.0894	15.238	9.33001
--	--	--	--	6.66289	--
6.31136	--	10.8323	7.68462	12.6685	6.40371
--	--	--	--	3.6665	--
11.7811	2.46179	12.4749	8.67056	13.6237	7.83596
14.8764	4.96557	16.3216	11.7681	16.3986	10.6911
19.5079	9.01402	22.532	19.6477	22.3578	14.5125
--	--	9.53621	6.70302	11.3685	5.2787
12.6123	3.09403	13.0872	9.38788	14.3042	8.40642
--	--	--	--	5.13148	--
--	--	--	--	4.51621	--
--	--	7.18285	5.00272	10.027	1.09242
13.4947	4.18036	15.1112	10.2316	15.3659	9.34909
--	--	2.42378	--	8.25764	--
--	--	2.80046	--	8.46725	--
4.66884	--	10.3343	7.51665	12.3806	6.16661
--	--	--	--	6.72459	--
--	--	--	--	1.17967	--
19.1465	8.57496	22.2897	19.3177	22.1031	14.4017
--	--	--	--	5.82303	--
15.2354	5.06459	16.4292	11.8845	16.5261	10.9155
--	--	--	--	4.1537	--
--	--	--	--	5.43774	--
--	--	--	--	6.91869	--
--	--	7.91641	5.3537	10.367	3.10701
16.361	5.82321	17.8962	13.4812	17.7604	12.0613
--	--	--	--	3.54082	--
--	--	1.13764	--	8.06614	--
--	--	6.98146	4.83237	10.0041	--
14.4604	4.83256	16.2619	11.3195	16.1578	10.3247
15.9205	5.46655	17.4924	12.783	17.2759	11.6975
--	--	9.12256	6.59342	11.1381	5.06958
--	--	2.31561	--	8.22342	--
7.56508	--	11.5171	7.87117	12.8343	6.71916
--	--	--	--	6.9168	--
--	--	--	--	7.90208	--
23.179	15.1776	16.0671	15.2971	21.8617	19.7445
--	--	--	--	6.61745	--
12.2483	2.75898	12.7258	8.84917	13.9865	8.17467
10.8177	2.00694	12.1036	8.24228	13.3039	7.47897
20.9213	10.3403	24.0135	21.3466	17.1799	15.7479
--	--	--	--	7.28425	--
--	--	--	--	3.33857	--
--	--	--	--	3.16484	--
--	--	--	--	4.40212	--
--	--	--	--	1.87869	--
21.8377	11.7589	15.5626	22.6673	18.7296	17.114
15.2411	5.07552	16.4399	11.9771	16.6416	10.9373
--	--	--	--	5.95198	--
19.0998	8.49618	22.1031	19.1493	21.857	14.281
16.2968	5.73964	17.8913	13.4711	17.7153	12.0479
21.9914	11.9652	15.5633	23.0829	18.9708	17.5972
22.6334	14.5918	15.8342	15.1615	21.0044	19.3605
16.5571	6.07341	18.0846	13.5116	17.8433	12.1348
--	--	8.15143	5.54026	10.3824	3.21172
--	--	8.53479	5.85057	10.8494	3.80847
17.0962	6.63856	19.248	14.6684	18.8418	12.7362
2.9316	--	9.95954	7.18742	11.9623	5.79727
23.7644	17.7972	16.5726	16.0385	22.9626	20.873
13.1717	3.51567	13.7422	9.5646	14.4852	8.56624
7.04766	--	11.4805	7.79246	12.7846	6.6127
--	--	--	--	3.07191	--
16.9232	6.4424	18.999	14.2905	18.6256	12.5235
--	--	--	--	7.85204	--
--	--	3.93365	2.25772	8.93993	--
14.7753	4.89504	16.2846	11.6486	16.2919	10.6329
--	--	--	--	7.73825	--
--	--	3.74	2.14862	8.90832	--
--	--	--	--	3.6349	--
16.6392	6.24036	18.777	13.7592	18.0862	12.2471
10.9945	2.25239	12.189	8.33004	13.493	7.69623
15.1382	5.05628	16.3986	11.8497	16.5198	10.914
8.51026	1.16268	11.6008	8.01386	12.9715	7.00074
--	--	8.8662	6.48257	11.0864	4.62501
19.5561	9.12509	22.5876	19.7345	22.5025	14.6198
10.8209	2.03324	12.175	8.28239	13.338	7.5809
--	--	--	--	6.55319	--
15.609	5.27174	17.0874	12.1844	16.9849	11.1915
5.97059	--	10.567	7.62895	12.5846	6.33847
22.3628	13.7346	15.7697	14.9642	20.1675	18.7842
--	--	6.98953	4.99985	10.0249	--
17.7139	6.88688	19.6348	15.3964	19.3073	13.0708
19.1303	8.54168	22.172	19.2839	22.0082	14.3889
12.6011	3.06519	13.0824	9.29615	14.2008	8.31199
--	--	--	--	5.90162	--
--	--	8.67673	6.35285	11.0272	4.28785
--	--	4.27929	2.53251	9.15215	--
17.8148	6.91503	19.7713	15.5819	19.4075	13.1209
12.4914	2.96962	12.9164	9.15551	14.1394	8.27313
--	--	8.54804	6.18338	10.9857	4.00396
2.6145	--	9.86622	7.06157	11.8169	5.73894
16.1223	5.59447	17.7604	13.1372	17.4924	11.8176
--	--	--	--	7.80266	--
13.2616	3.65395	14.0557	9.65445	14.9056	8.90263
--	--	--	--	5.31781	--
16.0928	5.51429	17.6542	13.1102	17.4424	11.7624
--	--	--	--	5.73033	--
--	--	4.70244	2.96875	9.34831	--
16.1744	5.69213	17.846	13.273	17.6244	11.9836
--	--	--	--	4.80237	--
--	--	8.99631	6.55126	11.1207	5.00027
--	--	--	--	4.84703	--
--	--	--	--	6.27826	--
18.0703	7.05344	20.4332	15.9063	19.615	13.2751
12.5368	2.97771	12.9397	9.22604	14.1436	8.27778
18.0855	7.13185	20.4332	15.9208	19.6348	13.3025
--	--	5.02319	3.68158	9.49829	--
--	--	--	--	3.93365	--
12.6267	3.17342	13.3499	9.41773	14.3176	8.41314
--	--	--	--	7.00866	--
18.3988	7.4352	21.2499	17.3462	20.14	13.6749
20.5094	9.82907	23.7303	21.0929	23.0555	15.4417
22.1433	12.2264	15.6518	23.4265	19.9412	17.94
--	--	--	--	4.98236	--
--	--	7.74193	5.35361	10.321	3.05058
13.7498	4.32498	15.3993	10.3928	15.4821	9.65508
3.15186	--	10.027	7.2176	12.1432	5.80933
11.5541	2.30672	12.2248	8.35568	13.547	7.70806
13.2422	3.58504	14.0111	9.6394	14.8305	8.77267
--	--	--	--	4.66232	--
13.4174	3.88134	14.9425	10.0493	15.2045	9.25351
18.8936	8.06956	21.7791	18.506	20.9242	14.0887
--	--	--	--	4.98809	--
8.15472	1.01262	11.5527	7.98616	12.9164	6.91437
--	--	8.38508	5.58459	10.5267	3.42476
21.1489	10.9776	24.5576	21.6753	17.3383	15.858
--	--	--	--	4.08321	--
15.7105	5.28644	17.2438	12.313	17.083	11.2852
--	--	7.63746	5.12562	10.1972	2.50985
--	--	--	--	2.1873	--
--	--	6.69514	4.56819	9.85487	--
--	--	3.6665	2.03406	8.90438	--
--	--	4.81716	3.63444	9.48448	--
--	--	--	--	2.18286	--
--	--	--	--	6.0428	--
2.85194	--	9.93326	7.07066	11.8949	5.77629
15.7319	5.41345	17.2955	12.5357	17.1823	11.5896
10.8681	2.12025	12.1849	8.31262	13.3827	7.6477
--	--	--	--	5.47634	--
--	--	4.68527	2.74308	9.26294	--
17.3452	6.69483	19.3019	14.7594	18.9978	12.8136
--	--	--	--	4.20693	--
--	--	--	--	3.47272	--
--	--	--	--	4.74549	--
--	--	7.49886	5.05182	10.1411	2.10741
--	--	--	--	7.80595	--
11.6852	2.45535	12.4749	8.5227	13.6152	7.82993
18.3994	7.53946	21.2499	17.4675	20.2885	13.677
14.3682	4.7089	15.9805	10.907	15.982	10.1004
--	--	9.5453	6.71643	11.369	5.33379
16.9814	6.53572	19.1102	14.5216	18.6873	12.601
12.4739	2.92641	12.8844	9.09199	14.1227	8.23804
--	--	3.05006	--	8.5285	--
6.24017	--	10.8323	7.68451	12.6541	6.35552
--	--	--	--	7.45997	--
--	--	--	--	7.77646	--
8.00238	0.89348	11.547	7.97147	12.9084	6.81805
19.7249	9.13786	22.6349	19.8788	22.5264	14.6684
23.7948	18.1454	16.644	16.4016	23.1921	21.3626
20.4741	9.74473	23.5296	21.0325	22.9808	15.3985
--	--	--	--	5.03463	--
--	--	--	--	4.80659	--
5.68054	--	10.5267	7.60977	12.5143	6.30531
7.33281	--	11.5171	7.84778	12.8026	6.68625
--	--	--	--	3.1631	--
--	--	5.42521	3.99109	9.60556	--
15.7199	5.31534	17.2759	12.3372	17.1005	11.407
4.25476	--	10.1722	7.41429	12.2313	5.88029
17.9159	6.9925	19.872	15.8573	19.5306	13.1922
10.8648	2.08434	12.175	8.28682	13.3499	7.63616
--	--	7.91641	5.52879	10.3681	3.11311
6.3855	--	11.0344	7.70927	12.7258	6.52949
--	--	--	--	7.68553	--
--	--	--	--	5.25124	--
16.7099	6.24616	18.9315	13.9067	18.2082	12.3122
--	--	--	--	7.18285	--
20.4339	9.67404	23.5255	20.9118	22.7229	15.3038
13.3795	3.80089	14.5793	9.86776	15.1014	9.09294
12.563	3.01131	12.9715	9.24208	14.1751	8.29121
7.85351	0.60976	11.547	7.93737	12.8844	6.79771
13.7163	4.31152	15.3659	10.3212	15.4784	9.60928
16.1682	5.59693	17.7715	13.1626	17.5359	11.8541
15.73	5.36898	17.2955	12.3521	17.1665	11.5665
--	--	1.65251	--	8.09122	--
--	--	--	--	5.11404	--
--	--	--	--	7.50872	--
--	--	6.95133	4.64009	9.96087	--
--	--	--	--	5.36028	--
--	--	--	--	2.36169	--
24.0588	18.4626	17.5371	16.485	23.7335	22.0012
16.4442	6.01025	18.0846	13.5099	17.8251	12.1006
--	--	3.61962	1.8912	8.90022	--
--	--	8.15143	5.57432	10.4335	3.33769
--	--	4.68527	2.88789	9.32351	--
16.5772	6.07994	18.1012	13.6773	17.846	12.1674
--	--	5.75578	4.20622	9.69163	--
20.789	10.0949	23.7761	21.2198	23.5672	15.6995
9.56333	1.96079	11.8456	8.16036	13.1787	7.33446
--	--	--	--	4.70244	--
--	--	7.55953	5.10197	10.1722	2.50731
--	--	--	--	7.40634	--
11.9153	2.57279	12.6012	8.70301	13.6526	8.0062
--	--	--	--	6.64182	--
--	--	--	--	4.00321	--
--	--	--	--	2.01793	--
14.244	4.48901	15.9163	10.6274	15.8699	10.0343
--	--	--	--	4.39177	--
--	--	9.47664	6.64163	11.3615	5.21825
--	--	--	--	6.54933	--
14.4281	4.73296	15.9805	10.9567	15.9912	10.1663
--	--	5.18354	3.87443	9.56373	--
--	--	--	--	7.50539	--
22.202	12.441	15.6608	23.7592	20.027	18.0003
--	--	--	--	6.50391	--
--	--	--	--	1.18199	--
--	--	2.31561	--	8.17983	--
20.7999	10.2086	23.844	21.2349	17.0074	15.7434
--	--	8.43558	5.66581	10.7345	3.5076
--	--	4.147	2.38949	8.98825	--
11.9389	2.66058	12.6352	8.7701	13.8788	8.07674
9.1979	1.54332	11.6808	8.04475	13.0824	7.21229
20.2337	9.59797	23.4702	20.6495	22.6236	15.0754
21.9439	11.7929	15.5633	23.0796	18.9157	17.1528
4.29504	--	10.2111	7.42156	12.2658	5.96489
13.5059	4.24074	15.2045	10.2392	15.3993	9.41205
--	--	6.34098	4.47947	9.76221	--
3.07141	--	9.95954	7.20262	12.1281	5.80071
20.3118	9.66202	23.5255	20.8577	22.6349	15.1505
--	--	5.02319	3.68387	9.54937	--
--	--	8.30156	5.57523	10.512	3.41891
13.4096	3.81951	14.5793	9.92925	15.1112	9.16844
--	--	--	--	6.0169	--
--	--	2.80046	--	8.45786	--
--	--	3.61962	1.83408	8.83589	--
15.2515	5.08385	16.4399	12.025	16.682	10.9747
6.08206	--	10.828	7.6548	12.6314	6.34103
13.1529	3.46002	13.6117	9.53452	14.4817	8.50202
--	--	--	--	2.43669	--
--	--	7.50872	5.07886	10.1659	2.1301
19.7422	9.28659	22.8259	19.9877	22.532	14.8361
11.7876	2.56386	12.6012	8.6755	13.6392	7.88607
23.4279	15.8389	16.3115	15.6325	22.7511	20.6866
--	--	5.75578	4.08641	9.64842	--
--	--	8.54624	6.02217	10.923	3.9038
--	--	6.27826	4.39067	9.74853	--
22.0001	12.0087	15.5657	23.286	19.3329	17.6456
4.39284	--	10.2773	7.48468	12.3543	6.08687
7.1276	--	11.4805	7.83337	12.7997	6.62466
16.2645	5.71359	17.8913	13.3992	17.6542	12.0289
18.6657	7.80964	21.3201	17.7709	20.5667	13.8351
--	--	6.98146	4.81364	9.99408	--
15.8798	5.43918	17.4424	12.6707	17.2536	11.6253
--	--	--	--	7.11954	--
24.3367	18.8056	17.7126	17.2232	24.709	22.5524
--	--	--	--	4.77336	--
--	--	--	--	7.49886	--
--	--	--	--	2.71988	--
11.9321	2.64798	12.6352	8.71038	13.7422	8.05533
--	--	--	--	5.24955	--
17.1882	6.66625	19.248	14.7204	18.8943	12.7727
--	--	6.83876	4.59559	9.89203	--
--	--	6.95133	4.64319	9.98014	--
21.1216	10.7714	24.5576	21.5142	17.302	15.8118
--	--	--	--	7.0389	--
16.7875	6.32697	18.9315	13.9294	18.3033	12.352
--	--	4.80659	3.45345	9.39841	--
--	--	5.64542	4.05506	9.61159	--
16.9743	6.48265	19.1102	14.4157	18.675	12.5798
--	--	--	--	6.69948	--
8.02168	0.91512	11.5527	7.97934	12.911	6.87945
--	--	--	--	6.6969	--
14.0218	4.36319	15.8222	10.5633	15.7041	9.751
--	--	4.147	2.33742	8.98202	--
14.1751	4.45118	15.8505	10.5979	15.7837	9.92278
14.2945	4.49665	15.9308	10.6526	15.8978	10.0585
17.6739	6.8203	19.615	15.2949	19.2824	13.0405
16.96	6.45025	19.1015	14.3509	18.6418	12.5363
13.4387	4.08838	14.9425	10.0522	15.2067	9.29999
--	--	9.56748	6.89385	11.4353	5.47663
17.233	6.67047	19.2887	14.7234	18.9127	12.784
--	--	2.78139	--	8.30156	--
--	--	--	--	7.02746	--
17.9168	6.99389	19.872	15.8742	19.5613	13.2228
12.1302	2.71699	12.6621	8.82336	13.9185	8.14453
22.0413	12.1077	15.6518	23.3712	19.601	17.6924
--	--	--	--	6.91674	--
--	--	--	--	7.66413	--
5.51262	--	10.3797	7.54803	12.4951	6.267
15.4253	5.15776	16.53	12.1569	16.8708	11.0719
13.0212	3.31684	13.5571	9.51213	14.4151	8.45304
14.9176	4.9719	16.3732	11.8197	16.4292	10.738
--	--	--	--	5.48518	--
--	--	--	--	4.44885	--
--	--	7.63746	5.13026	10.2044	2.51427
8.9436	1.35479	11.6267	8.03737	13.0506	7.09533
18.4514	7.70224	21.2752	17.6282	20.479	13.7529
17.3946	6.72688	19.3188	14.9078	19.1015	12.8972
3.32036	--	10.1226	7.26283	12.1547	5.81926
--	--	9.69163	7.00007	11.6804	5.56445
14.6878	4.83854	16.2619	11.5181	16.177	10.3261
17.6034	6.81192	19.4248	15.0248	19.221	12.9731

## Sheet: Sheet6
supplementary fig. 7
100 nM EGF + 3 uM Xestospongin C APPL1 desorption
Relative intensity	SD
0.978292	0.0453547
0.948241	0.0302151
0.99179	0.0696649
0.943867	0.0215549
0.958335	0.0284935
0.975354	0.0522842
1	0.0604924
0.977681	0.0569163
0.986154	0.0689898
0.963482	0.0328671
supplementary fig. 9
Lifetime distribution of APPL1 Delta PTB
time	probability
16	1
32	0.62791
48	0.5814
64	0.39535
80	0.32558
96	0.2093
112	0.11628
128	0.06977
